# Supplementary material for: Epidemic modelling of monitoring public behavior using surveys during pandemic-induced lockdowns
Source: Commun Med (Lond). 2023 Jun 8;3:80. doi: 10.1038/s43856-023-00310-z (PMC10249934; doi:10.1038/s43856-023-00310-z)
Supplement: Supplementary file 3 — Supplementary Data [file 43856_2023_310_MOESM3_ESM.csv]

date	region	hospit	totalcontacts	strangers	friends	family	colleagues	google	apple	telco
2020-08-01	capital	0	0.0	0.0	0.0	0.0	0.0	0.0	0.0	0.0
2020-08-02	capital	0	0.0	0.0	0.0	0.0	0.0	0.0	0.0	0.0
2020-08-03	capital	1	0.0	0.0	0.0	0.0	0.0	0.0	0.0	0.0
2020-08-04	capital	1	0.0	0.0	0.0	0.0	0.0	0.0	0.0	0.0
2020-08-05	capital	3	0.0	0.0	0.0	0.0	0.0	0.0	0.0	0.0
2020-08-06	capital	0	0.0	0.0	0.0	0.0	0.0	0.0	0.0	0.0
2020-08-07	capital	2	0.0	0.0	0.0	0.0	0.0	0.0	0.0	0.0
2020-08-08	capital	0	0.0	0.0	0.0	0.0	0.0	0.0	0.0	0.0
2020-08-09	capital	0	0.0	0.0	0.0	0.0	0.0	0.0	0.0	0.0
2020-08-10	capital	1	0.0	0.0	0.0	0.0	0.0	0.0	0.0	0.0
2020-08-11	capital	1	0.0	0.0	0.0	0.0	0.0	0.0	0.0	0.0
2020-08-12	capital	1	0.0	0.0	0.0	0.0	0.0	0.0	0.0	0.0
2020-08-13	capital	2	0.0	0.0	0.0	0.0	0.0	0.0	0.0	0.0
2020-08-14	capital	2	0.0	0.0	0.0	0.0	0.0	0.0	0.0	0.0
2020-08-15	capital	0	0.0	0.0	0.0	0.0	0.0	0.0	0.0	0.0
2020-08-16	capital	1	0.0	0.0	0.0	0.0	0.0	0.0	0.0	0.0
2020-08-17	capital	2	0.0	0.0	0.0	0.0	0.0	0.0	0.0	0.0
2020-08-18	capital	1	0.0	0.0	0.0	0.0	0.0	0.0	0.0	0.0
2020-08-19	capital	1	0.0	0.0	0.0	0.0	0.0	0.0	0.0	0.0
2020-08-20	capital	1	0.0	0.0	0.0	0.0	0.0	0.0	0.0	0.0
2020-08-21	capital	0	0.0	0.0	0.0	0.0	0.0	0.0	0.0	0.0
2020-08-22	capital	2	0.0	0.0	0.0	0.0	0.0	0.0	0.0	0.0
2020-08-23	capital	1	0.0	0.0	0.0	0.0	0.0	0.0	0.0	0.0
2020-08-24	capital	1	0.0	0.0	0.0	0.0	0.0	0.0	0.0	0.0
2020-08-25	capital	2	0.0	0.0	0.0	0.0	0.0	0.0	0.0	0.0
2020-08-26	capital	2	0.0	0.0	0.0	0.0	0.0	0.0	0.0	0.0
2020-08-27	capital	0	0.0	0.0	0.0	0.0	0.0	0.0	0.0	0.0
2020-08-28	capital	2	0.0	0.0	0.0	0.0	0.0	0.0	0.0	0.0
2020-08-29	capital	1	0.0	0.0	0.0	0.0	0.0	0.0	0.0	0.0
2020-08-30	capital	2	0.0	0.0	0.0	0.0	0.0	0.0	0.0	0.0
2020-08-31	capital	2	0.0	0.0	0.0	0.0	0.0	0.0	0.0	0.0
2020-09-01	capital	1	0.0	0.0	0.0	0.0	0.0	0.0	0.0	0.0
2020-09-02	capital	2	0.0	0.0	0.0	0.0	0.0	0.0	0.0	0.0
2020-09-03	capital	2	0.0	0.0	0.0	0.0	0.0	0.0	0.0	0.0
2020-09-04	capital	4	0.0	0.0	0.0	0.0	0.0	0.0	0.0	0.0
2020-09-05	capital	5	0.0	0.0	0.0	0.0	0.0	0.0	0.0	0.0
2020-09-06	capital	6	0.0	0.0	0.0	0.0	0.0	0.0	0.0	0.0
2020-09-07	capital	5	0.0	0.0	0.0	0.0	0.0	0.0	0.0	0.0
2020-09-08	capital	2	0.0	0.0	0.0	0.0	0.0	0.0	0.0	0.0
2020-09-09	capital	8	0.0	0.0	0.0	0.0	0.0	0.0	0.0	0.0
2020-09-10	capital	10	0.0	0.0	0.0	0.0	0.0	0.0	0.0	0.0
2020-09-11	capital	4	0.0	0.0	0.0	0.0	0.0	0.0	0.0	0.0
2020-09-12	capital	10	0.0	0.0	0.0	0.0	0.0	0.0	0.0	0.0
2020-09-13	capital	5	0.0	0.0	0.0	0.0	0.0	0.0	0.0	0.0
2020-09-14	capital	7	0.0	0.0	0.0	0.0	0.0	0.0	0.0	0.0
2020-09-15	capital	9	0.0	0.0	0.0	0.0	0.0	0.0	0.0	0.0
2020-09-16	capital	12	0.0	0.0	0.0	0.0	0.0	0.0	0.0	0.0
2020-09-17	capital	3	0.0	0.0	0.0	0.0	0.0	0.0	0.0	0.0
2020-09-18	capital	9	0.0	0.0	0.0	0.0	0.0	0.0	0.0	0.0
2020-09-19	capital	10	0.0	0.0	0.0	0.0	0.0	0.0	0.0	0.0
2020-09-20	capital	13	0.0	0.0	0.0	0.0	0.0	0.0	0.0	0.0
2020-09-21	capital	10	0.0	0.0	0.0	0.0	0.0	0.0	0.0	0.0
2020-09-22	capital	9	0.0	0.0	0.0	0.0	0.0	0.0	0.0	0.0
2020-09-23	capital	12	0.0	0.0	0.0	0.0	0.0	0.0	0.0	0.0
2020-09-24	capital	10	0.0	0.0	0.0	0.0	0.0	0.0	0.0	0.0
2020-09-25	capital	12	0.0	0.0	0.0	0.0	0.0	0.0	0.0	0.0
2020-09-26	capital	5	0.0	0.0	0.0	0.0	0.0	0.0	0.0	0.0
2020-09-27	capital	10	0.0	0.0	0.0	0.0	0.0	0.0	0.0	0.0
2020-09-28	capital	13	0.0	0.0	0.0	0.0	0.0	0.0	0.0	0.0
2020-09-29	capital	6	0.0	0.0	0.0	0.0	0.0	0.0	0.0	0.0
2020-09-30	capital	8	0.0	0.0	0.0	0.0	0.0	0.0	0.0	0.0
2020-10-01	capital	7	0.0	0.0	0.0	0.0	0.0	0.0	0.0	0.0
2020-10-02	capital	6	0.0	0.0	0.0	0.0	0.0	0.0	0.0	0.0
2020-10-03	capital	9	0.0	0.0	0.0	0.0	0.0	0.0	0.0	0.0
2020-10-04	capital	11	0.0	0.0	0.0	0.0	0.0	0.0	0.0	0.0
2020-10-05	capital	15	0.0	0.0	0.0	0.0	0.0	0.0	0.0	0.0
2020-10-06	capital	7	0.0	0.0	0.0	0.0	0.0	0.0	0.0	0.0
2020-10-07	capital	9	0.0	0.0	0.0	0.0	0.0	0.0	0.0	0.0
2020-10-08	capital	3	0.0	0.0	0.0	0.0	0.0	0.0	0.0	0.0
2020-10-09	capital	3	0.0	0.0	0.0	0.0	0.0	0.0	0.0	0.0
2020-10-10	capital	5	0.0	0.0	0.0	0.0	0.0	0.0	0.0	0.0
2020-10-11	capital	6	0.0	0.0	0.0	0.0	0.0	0.0	0.0	0.0
2020-10-12	capital	12	0.0	0.0	0.0	0.0	0.0	0.0	0.0	0.0
2020-10-13	capital	8	0.0	0.0	0.0	0.0	0.0	0.0	0.0	0.0
2020-10-14	capital	10	0.0	0.0	0.0	0.0	0.0	0.0	0.0	0.0
2020-10-15	capital	11	0.0	0.0	0.0	0.0	0.0	0.0	0.0	0.0
2020-10-16	capital	8	0.0	0.0	0.0	0.0	0.0	0.0	0.0	0.0
2020-10-17	capital	8	0.0	0.0	0.0	0.0	0.0	0.0	0.0	0.0
2020-10-18	capital	10	0.0	0.0	0.0	0.0	0.0	0.0	0.0	0.0
2020-10-19	capital	10	0.0	0.0	0.0	0.0	0.0	0.0	0.0	0.0
2020-10-20	capital	10	0.0	0.0	0.0	0.0	0.0	0.0	0.0	0.0
2020-10-21	capital	13	0.0	0.0	0.0	0.0	0.0	0.0	0.0	0.0
2020-10-22	capital	12	0.0	0.0	0.0	0.0	0.0	0.0	0.0	0.0
2020-10-23	capital	11	0.0	0.0	0.0	0.0	0.0	0.0	0.0	0.0
2020-10-24	capital	11	0.0	0.0	0.0	0.0	0.0	0.0	0.0	0.0
2020-10-25	capital	13	0.0	0.0	0.0	0.0	0.0	0.0	0.0	0.0
2020-10-26	capital	12	0.0	0.0	0.0	0.0	0.0	0.0	0.0	0.0
2020-10-27	capital	16	0.0	0.0	0.0	0.0	0.0	0.0	0.0	0.0
2020-10-28	capital	12	0.0	0.0	0.0	0.0	0.0	0.0	0.0	0.0
2020-10-29	capital	18	0.0	0.0	0.0	0.0	0.0	0.0	0.0	0.0
2020-10-30	capital	11	0.0	0.0	0.0	0.0	0.0	0.0	0.0	0.0
2020-10-31	capital	21	0.0	0.0	0.0	0.0	0.0	0.0	0.0	0.0
2020-11-01	capital	15	0.0	0.0	0.0	0.0	0.0	0.0	0.0	0.0
2020-11-02	capital	21	0.0	0.0	0.0	0.0	0.0	0.0	0.0	0.0
2020-11-03	capital	21	0.0	0.0	0.0	0.0	0.0	0.0	0.0	0.0
2020-11-04	capital	22	0.0	0.0	0.0	0.0	0.0	0.0	0.0	0.0
2020-11-05	capital	16	0.0	0.0	0.0	0.0	0.0	0.0	0.0	0.0
2020-11-06	capital	14	0.0	0.0	0.0	0.0	0.0	0.0	0.0	0.0
2020-11-07	capital	12	0.0	0.0	0.0	0.0	0.0	0.0	0.0	0.0
2020-11-08	capital	14	0.0	0.0	0.0	0.0	0.0	0.0	0.0	0.0
2020-11-09	capital	25	0.0	0.0	0.0	0.0	0.0	0.0	0.0	0.0
2020-11-10	capital	15	0.0	0.0	0.0	0.0	0.0	0.0	0.0	0.0
2020-11-11	capital	26	0.0	0.0	0.0	0.0	0.0	0.0	0.0	0.0
2020-11-12	capital	14	0.0	0.0	0.0	0.0	0.0	0.0	0.0	0.0
2020-11-13	capital	18	0.0	0.0	0.0	0.0	0.0	0.0	0.0	0.0
2020-11-14	capital	16	0.0	0.0	0.0	0.0	0.0	0.0	0.0	0.0
2020-11-15	capital	19	0.0	0.0	0.0	0.0	0.0	0.0	0.0	0.0
2020-11-16	capital	26	0.0	0.0	0.0	0.0	0.0	0.0	0.0	0.0
2020-11-17	capital	28	0.0	0.0	0.0	0.0	0.0	0.0	0.0	0.0
2020-11-18	capital	19	0.0	0.0	0.0	0.0	0.0	0.0	0.0	0.0
2020-11-19	capital	14	0.0	0.0	0.0	0.0	0.0	0.0	0.0	0.0
2020-11-20	capital	16	0.0	0.0	0.0	0.0	0.0	0.0	0.0	0.0
2020-11-21	capital	13	0.0	0.0	0.0	0.0	0.0	0.0	0.0	0.0
2020-11-22	capital	23	0.0	0.0	0.0	0.0	0.0	0.0	0.0	0.0
2020-11-23	capital	22	0.0	0.0	0.0	0.0	0.0	0.0	0.0	0.0
2020-11-24	capital	14	0.0	0.0	0.0	0.0	0.0	0.0	0.0	0.0
2020-11-25	capital	20	0.0	0.0	0.0	0.0	0.0	0.0	0.0	0.0
2020-11-26	capital	20	0.0	0.0	0.0	0.0	0.0	0.0	0.0	0.0
2020-11-27	capital	16	0.0	0.0	0.0	0.0	0.0	0.0	0.0	0.0
2020-11-28	capital	9	0.0	0.0	0.0	0.0	0.0	0.0	0.0	0.0
2020-11-29	capital	16	0.0	0.0	0.0	0.0	0.0	0.0	0.0	0.0
2020-11-30	capital	26	0.0	0.0	0.0	0.0	0.0	0.0	0.0	0.0
2020-12-01	capital	21	0.0	0.0	0.0	0.0	0.0	0.0	0.0	0.0
2020-12-02	capital	24	0.007538350121798709	0.02633352200749295	-0.0020703933747412417	-0.032128514056224966	-0.004475043029259829	-0.0012998266897746857	0.011611009281504936	0.0030403809418375616
2020-12-03	capital	32	0.04768699807526389	0.05428905252289229	-0.02429149797570851	-0.10081765499722162	0.003585887796414111	-0.002166377816291143	0.018811295540350104	0.002526538872101858
2020-12-04	capital	26	0.09519641835257686	0.05615809710182873	-0.004119530143992245	-0.12023728040155146	0.06042827808741569	-0.011265164644713943	0.011479563893412426	-0.0036969539710244304
2020-12-05	capital	36	0.0754161655801	0.04915653908942508	-0.06371855440178431	-0.166805460923108	0.010259238830667483	-0.017764298093587594	0.005418470998035607	-0.012319522844709607
2020-12-06	capital	42	0.07884906301133032	0.04174724149698572	-0.09227871939736354	-0.16940536415445018	0.024428302394404078	-0.041594454072790166	-0.014123076698383974	-0.03199744510985714
2020-12-07	capital	57	0.031877767676471436	0.024288338475945803	-0.15381282014244602	-0.14338162217779182	-0.033043700485560934	-0.06195840554592724	-0.03004987622225941	-0.047666166378224295
2020-12-08	capital	39	0.014496190673820797	0.012002864181948292	-0.25290622578145183	-0.15687456417166024	-0.05990700077499356	-0.08492201039861347	-0.06583223186966447	-0.06778676507250614
2020-12-09	capital	46	-0.04071824507607025	-0.02836656849017427	-0.30001340542472865	-0.12742746978887476	-0.08974820143884887	-0.10398613518197564	-0.10525854577585636	-0.08124808331967892
2020-12-10	capital	55	-0.12423497267759553	-0.08344519015659957	-0.321407867494824	-0.10215686274509805	-0.14502380952380955	-0.12131715771230489	-0.12430352200614858	-0.08892420199005513
2020-12-11	capital	48	-0.18810016446495836	-0.11014096131708695	-0.3799272347182858	-0.12830763373310483	-0.2312066574202497	-0.1395147313691507	-0.13306654787898242	-0.10330252903671233
2020-12-12	capital	56	-0.22394613583138168	-0.13928571428571423	-0.3958961845607809	-0.1280345471521943	-0.2560969387755102	-0.15987868284228768	-0.14731376744389824	-0.1186664348526445
2020-12-13	capital	57	-0.271862586023611	-0.1664337906864879	-0.422699425518835	-0.1559704655468559	-0.30672842515845933	-0.151213171577123	-0.14213627965736564	-0.11672091844577337
2020-12-14	capital	72	-0.2959612002949684	-0.2052669468892966	-0.4509660641750307	-0.18789153493000432	-0.30904597132970835	-0.15467937608318882	-0.14096787620765439	-0.11880954035436997
2020-12-15	capital	74	-0.3190566776702288	-0.21059623886203815	-0.4073728615945562	-0.16672243413861565	-0.3537298878595806	-0.15467937608318882	-0.13592913633077508	-0.11995347227019515
2020-12-16	capital	92	-0.31633070565451027	-0.23568102379702738	-0.3823131220223024	-0.1717942862114341	-0.3526741145709531	-0.1590121317157711	-0.13599485902482122	-0.12300242120903704
2020-12-17	capital	87	-0.33375722223758053	-0.2199146643729416	-0.40427136467901925	-0.18718381112984817	-0.3671645386653818	-0.1616117850953206	-0.13340976639233515	-0.12613447194373129
2020-12-18	capital	85	-0.3225357292980243	-0.25348477026329375	-0.3858894728459946	-0.17202949555890734	-0.3654990842490843	-0.16117850953206247	-0.12692512724643812	-0.13349253647777182
2020-12-19	capital	92	-0.31452655530847595	-0.23974763406940058	-0.3577992436859533	-0.1353992701181419	-0.39179810725552044	-0.15944540727902934	-0.1248366060800794	-0.14296888499724758
2020-12-20	capital	67	-0.31050267502074214	-0.25478758916335786	-0.3469047077059825	-0.054352165531715846	-0.4231862378459237	-0.16551126516464465	-0.14873045662667328	-0.16290397293113767
2020-12-21	capital	102	-0.32105390249792065	-0.32760684981161925	-0.3287249290949569	0.18072804681065002	-0.4703296703296703	-0.24306759098786812	-0.22355939505911393	-0.20794737306124744
2020-12-22	capital	77	-0.34607122668174106	-0.4032168479518631	-0.3393017776825873	0.3470362857786793	-0.5251231527093596	-0.32279029462738296	-0.29927924112195925	-0.25718024039475995
2020-12-23	capital	73	-0.3367757590104752	-0.4452789959537713	-0.3515258873915287	0.4784927207946956	-0.5587674058793193	-0.37954939341421134	-0.3460664967613317	-0.31751680275766136
2020-12-24	capital	67	-0.320289088665609	-0.46664742248201874	-0.32934838264431543	0.5356431700517723	-0.5927803379416283	-0.40684575389947997	-0.3810966926879851	-0.36784632938808914
2020-12-25	capital	100	-0.31325220423078215	-0.4376964356788955	-0.2959392345895414	0.6814627691567423	-0.6127665790242478	-0.4341421143847486	-0.41239530009712344	-0.3945722929718214
2020-12-26	capital	82	-0.3474092505854801	-0.4801054650047938	-0.3517912599822538	0.7158029878618113	-0.669547193877551	-0.4584055459272097	-0.43799794068891973	-0.4196105404182633
2020-12-27	capital	77	-0.3633750291352653	-0.5017335156970641	-0.3473256601218687	0.7244679862466312	-0.6981381178063643	-0.470103986135182	-0.44017409211400693	-0.43701007081422805
2020-12-28	capital	89	-0.2914943445114355	-0.43954631688460044	-0.28112669674715407	0.6278284363390747	-0.6860616587060355	-0.43760831889081453	-0.380023222018563	-0.42791311443750013
2020-12-29	capital	79	-0.24948586873494327	-0.3622958312285006	-0.24887018856163312	0.45660271276969566	-0.6668202764976958	-0.4389081455805892	-0.3778105579856723	-0.4250339898642619
2020-12-30	capital	71	-0.2776486420357229	-0.27576880697185213	-0.3074070640585891	0.1990049751243781	-0.6402985074626866	-0.40641247833622174	-0.362526380359138	-0.38338728578332437
2020-12-31	capital	61	-0.3568433091879527	-0.31218087359807356	-0.34355461092424844	0.057086400451653585	-0.5882297104888468	-0.3986135181975736	-0.33912910127867146	-0.3410705548509023
2021-01-01	capital	79	-0.4813169704185365	-0.43976603801882186	-0.4564349908046774	-0.14641983422791838	-0.509537110933759	-0.388214904679376	-0.3363614456071682	-0.31802160539500246
2021-01-02	capital	63	-0.45755336309412153	-0.4448113279990171	-0.47934107480421284	-0.1853846038796908	-0.456390977443609	-0.3847487001733102	-0.335572773278613	-0.2948921579774665
2021-01-03	capital	54	-0.4648292077591274	-0.4200379689296506	-0.4751923981094257	-0.21555607634820195	-0.4307626636311894	-0.40207972270363956	-0.34423356384959725	-0.27775919238250546
2021-01-04	capital	66	-0.48690653608686396	-0.3998331486346828	-0.4890007951232441	-0.26940473158960554	-0.4379008746355685	-0.3791161178509531	-0.3586779514966517	-0.2575895325681834
2021-01-05	capital	43	-0.5093753348333869	-0.42913541255428345	-0.5206024438761012	-0.27933700713400833	-0.4486928104575163	-0.3206239168110918	-0.31809053666230946	-0.2258792051484323
2021-01-06	capital	62	-0.557606506386559	-0.4516267078605948	-0.52974701274113	-0.3238800963620285	-0.4592090646522995	-0.3132582322357018	-0.2975193334258318	-0.21302020047624182
2021-01-07	capital	73	-0.5834391119993518	-0.46173833243037055	-0.5561103891452721	-0.3356806753453716	-0.43280771946340324	-0.31975736568457536	-0.30220755226779794	-0.21416555216964261
2021-01-08	capital	50	-0.566373450619752	-0.4871501064003929	-0.5410219230852469	-0.27553460408553665	-0.5021652563464409	-0.32538994800693244	-0.30123631690022556	-0.21601472220112572
2021-01-09	capital	62	-0.5751005258274049	-0.4934025579333925	-0.502918082737607	-0.22133431989147867	-0.5063072776280324	-0.3249566724436741	-0.2951679214832881	-0.21352640907175469
2021-01-10	capital	42	-0.5910426956758886	-0.5096825416516766	-0.5406941366918865	-0.266282483418506	-0.5227092685503036	-0.32235701906412473	-0.2852510972038643	-0.21168401062609976
2021-01-11	capital	50	-0.601421732192079	-0.5076082437488864	-0.5655032155224538	-0.24169124877089487	-0.5125158027812895	-0.31932409012131713	-0.2756263737868685	-0.2071974172975115
2021-01-12	capital	45	-0.5699788111966098	-0.47185317079852074	-0.5774073604597119	-0.2284913965586235	-0.4613216715257531	-0.31802426343154244	-0.2684845077005089	-0.20475709778501294
2021-01-13	capital	57	-0.5267620719407338	-0.43051681506473893	-0.5598967433576445	-0.2052714612765857	-0.41890070002592683	-0.32149046793760827	-0.26528600325692464	-0.20553562463217356
2021-01-14	capital	40	-0.5126091619426996	-0.4316251646490623	-0.5243513089916991	-0.26983079836295887	-0.4015220293724966	-0.3158578856152513	-0.25393058223004406	-0.20199810814765984
2021-01-15	capital	36	-0.5069917332212415	-0.3419606493431997	-0.49335881509794555	-0.246075638232501	-0.382051282051282	-0.3158578856152513	-0.24770153133877126	-0.20094019535454655
2021-01-16	capital	33	-0.5501541957474436	-0.35408775776906554	-0.5257364245741345	-0.29299596626329305	-0.4148279113625648	-0.3206239168110918	-0.2479352120287136	-0.2262093278298517
2021-01-17	capital	41	-0.530462857301901	-0.313476373332118	-0.49679950226196623	-0.26724147497142614	-0.4213194276012612	-0.3206239168110918	-0.2453574219177881	-0.23367287269268844
2021-01-18	capital	55	-0.4817493786131203	-0.2946045756491317	-0.4746844149110647	-0.2701116789702821	-0.3958870771477244	-0.31932409012131713	-0.24056696777397257	-0.23548328558508957
2021-01-19	capital	42	-0.48313649450614016	-0.3101200356017416	-0.45274828023776126	-0.27734439056387195	-0.4261904761904761	-0.3188908145580588	-0.2340604210633932	-0.23607410393801376
2021-01-20	capital	30	-0.49548885481778515	-0.34254743855921976	-0.44001072433978283	-0.24074857760850144	-0.4427029804727646	-0.3145580589254766	-0.2262467229934496	-0.23602157305483773
2021-01-21	capital	47	-0.5001562633178964	-0.2879857629720959	-0.4448259900750293	-0.21378326027117955	-0.44508541718247085	-0.31195840554592724	-0.2181190164963963	-0.23451532825405308
2021-01-22	capital	39	-0.4881237286107455	-0.3624650957723019	-0.43183569841773584	-0.2124183006535948	-0.41571949947862363	-0.30935875216637776	-0.21427058763391005	-0.233276314975988
2021-01-23	capital	35	-0.47699346021877465	-0.34607580650970693	-0.4162379581995356	-0.15465291662282088	-0.37794531050345004	-0.3037261698440208	-0.20860383090281065	-0.20672954402199162
2021-01-24	capital	26	-0.5113827260615188	-0.37130931771290343	-0.4287470096350109	-0.17067368761403268	-0.3856385663806159	-0.3011265164644714	-0.20587268783911095	-0.19613843559820798
2021-01-25	capital	39	-0.5688729874776386	-0.3807974451021118	-0.46443849376104174	-0.16592421106784994	-0.41489905443393815	-0.3011265164644714	-0.20846508299315736	-0.19093375087249465
2021-01-26	capital	28	-0.5618451867373351	-0.35545238936266843	-0.4091206276560968	-0.14727996461742598	-0.4046186895810956	-0.29549393414211433	-0.2050767129889951	-0.1856180547828865
2021-01-27	capital	28	-0.5468593924437393	-0.3507012099781097	-0.3990961508493065	-0.1136177290509992	-0.4261904761904761	-0.2920277296360486	-0.20707760389662544	-0.18173877505352176
2021-01-28	capital	20	-0.5276193870277975	-0.4022468631456084	-0.4142587091547394	-0.09256891162262004	-0.4573757763975156	-0.2859618717504332	-0.20407626753517982	-0.17195063679427103
2021-01-29	capital	18	-0.5224283912808503	-0.3660545271283526	-0.4352376402065843	-0.1056764586176352	-0.46402407116692834	-0.2811958405545927	-0.19578060304223033	-0.1651430076103534
2021-01-30	capital	13	-0.4718155518541246	-0.3830049408414983	-0.4076460623775202	-0.11835774119511155	-0.44766997708174183	-0.27816291161178497	-0.18839775374436796	-0.16129137456363574
2021-01-31	capital	20	-0.40418518409512316	-0.3785740966105575	-0.4033921741360662	-0.09505872965583606	-0.42516029751218265	-0.2751299826689775	-0.1824535011939622	-0.1575694584107692
2021-02-01	capital	23	-0.34968808936602336	-0.33584367761477696	-0.35355356455779696	-0.07999305917057087	-0.3906447534766119	-0.27209705372616977	-0.17444993756344052	-0.15624650103012117
2021-02-02	capital	19	-0.3604069333480773	-0.29628665527349274	-0.39417426916510434	-0.11280847358617418	-0.38458202842688505	-0.27166377816291154	-0.17176260962910483	-0.16479916574633469
2021-02-03	capital	8	-0.34943621179315576	-0.28421610047543944	-0.4043233222888678	-0.13541631632641626	-0.344498897329086	-0.2694974003466204	-0.16898034891448	-0.16561981456541186
2021-02-04	capital	17	-0.31722411706458353	-0.26183505247511374	-0.34699237150360585	-0.10670263631179544	-0.3183604985618409	-0.27469670710571925	-0.17702772767436592	-0.18197610458786662
2021-02-05	capital	17	-0.32849104582589406	-0.23131105056814405	-0.33306684705737655	-0.14743631225867682	-0.32960867515322956	-0.27772963604852685	-0.18893083781829856	-0.19205937875288592
2021-02-06	capital	6	-0.32648592584056	-0.19838171288378292	-0.35809800347127474	-0.16397302916480005	-0.32837057494350985	-0.27772963604852685	-0.19723380483280872	-0.1992502551170271
2021-02-07	capital	21	-0.34960236570870773	-0.20118948271606385	-0.3341310330574019	-0.14483248056957754	-0.2885163872904679	-0.2725303292894281	-0.19812471246321361	-0.20267407096700996
2021-02-08	capital	13	-0.3976971824700247	-0.25438799498166853	-0.33712842826706946	-0.15381421776212	-0.30018148820326684	-0.26863084922010405	-0.20033737649610406	-0.20555491579294183
2021-02-09	capital	18	-0.38989225402117866	-0.2994097498704483	-0.3008854733246775	-0.15160690767204554	-0.29975786924939474	-0.2634315424610052	-0.19439312394569852	-0.1987453162324666
2021-02-10	capital	18	-0.43024232432264287	-0.36161379468436006	-0.30125991490565374	-0.1810345896739468	-0.3140417457305502	-0.2590987868284229	-0.1887920899086455	-0.20117940889108077
2021-02-11	capital	8	-0.4633729185491158	-0.37594461766104736	-0.3281655010514991	-0.2062168699500797	-0.30194038245219346	-0.24306759098786812	-0.1717699121506655	-0.19260545578082777
2021-02-12	capital	11	-0.4286004606421894	-0.42520383826058017	-0.33814999230019005	-0.16034678334143582	-0.2459858323494687	-0.2409012131715771	-0.16303609636407435	-0.1928252206316443
2021-02-13	capital	14	-0.451909409646546	-0.42656890509627443	-0.32509963020141464	-0.15627085773294547	-0.2835672997522708	-0.24350086655112657	-0.15971344905395823	-0.19711617521469404
2021-02-14	capital	6	-0.4605611601513241	-0.41522973670624674	-0.36094123268036316	-0.2063599798893916	-0.3246703296703296	-0.24653379549393406	-0.1562593563557496	-0.2044787098660079
2021-02-15	capital	6	-0.45406855439642324	-0.3706650396583283	-0.3522529644268775	-0.1694592988710636	-0.36150649350649344	-0.25216637781629103	-0.1529074989593906	-0.2118951717511427
2021-02-16	capital	9	-0.5187183308494784	-0.41183648566198894	-0.3957989836250706	-0.15800356506238866	-0.37402597402597393	-0.25649913344887343	-0.1503297088484652	-0.22076069008047483
2021-02-17	capital	8	-0.46429563767713256	-0.3298701955282549	-0.379817758594472	-0.11007717587976806	-0.37107882701103034	-0.2590987868284229	-0.15328723008054668	-0.22635585913371226
2021-02-18	capital	11	-0.43669953893442626	-0.30500209731543626	-0.36849767080745344	-0.1385825163398693	-0.3679129464285714	-0.25996533795493926	-0.15420004527563358	-0.22712250556616775
2021-02-19	capital	12	-0.4587918257354592	-0.2909809690171923	-0.3614031675803139	-0.14306179092641624	-0.40036343304445066	-0.25216637781629103	-0.14653970015846451	-0.21954673804779257
2021-02-20	capital	13	-0.4494759473259876	-0.27745076466057883	-0.380383871296202	-0.15431801135754852	-0.40032201405152223	-0.24480069324090115	-0.13684925404742232	-0.21366259331269666
2020-08-01	zealand	1	0.0	0.0	0.0	0.0	0.0	0.0	0.0	0.0
2020-08-02	zealand	2	0.0	0.0	0.0	0.0	0.0	0.0	0.0	0.0
2020-08-03	zealand	2	0.0	0.0	0.0	0.0	0.0	0.0	0.0	0.0
2020-08-04	zealand	3	0.0	0.0	0.0	0.0	0.0	0.0	0.0	0.0
2020-08-05	zealand	0	0.0	0.0	0.0	0.0	0.0	0.0	0.0	0.0
2020-08-06	zealand	1	0.0	0.0	0.0	0.0	0.0	0.0	0.0	0.0
2020-08-07	zealand	0	0.0	0.0	0.0	0.0	0.0	0.0	0.0	0.0
2020-08-08	zealand	1	0.0	0.0	0.0	0.0	0.0	0.0	0.0	0.0
2020-08-09	zealand	1	0.0	0.0	0.0	0.0	0.0	0.0	0.0	0.0
2020-08-10	zealand	1	0.0	0.0	0.0	0.0	0.0	0.0	0.0	0.0
2020-08-11	zealand	1	0.0	0.0	0.0	0.0	0.0	0.0	0.0	0.0
2020-08-12	zealand	1	0.0	0.0	0.0	0.0	0.0	0.0	0.0	0.0
2020-08-13	zealand	0	0.0	0.0	0.0	0.0	0.0	0.0	0.0	0.0
2020-08-14	zealand	1	0.0	0.0	0.0	0.0	0.0	0.0	0.0	0.0
2020-08-15	zealand	2	0.0	0.0	0.0	0.0	0.0	0.0	0.0	0.0
2020-08-16	zealand	0	0.0	0.0	0.0	0.0	0.0	0.0	0.0	0.0
2020-08-17	zealand	2	0.0	0.0	0.0	0.0	0.0	0.0	0.0	0.0
2020-08-18	zealand	0	0.0	0.0	0.0	0.0	0.0	0.0	0.0	0.0
2020-08-19	zealand	1	0.0	0.0	0.0	0.0	0.0	0.0	0.0	0.0
2020-08-20	zealand	1	0.0	0.0	0.0	0.0	0.0	0.0	0.0	0.0
2020-08-21	zealand	0	0.0	0.0	0.0	0.0	0.0	0.0	0.0	0.0
2020-08-22	zealand	0	0.0	0.0	0.0	0.0	0.0	0.0	0.0	0.0
2020-08-23	zealand	0	0.0	0.0	0.0	0.0	0.0	0.0	0.0	0.0
2020-08-24	zealand	0	0.0	0.0	0.0	0.0	0.0	0.0	0.0	0.0
2020-08-25	zealand	0	0.0	0.0	0.0	0.0	0.0	0.0	0.0	0.0
2020-08-26	zealand	3	0.0	0.0	0.0	0.0	0.0	0.0	0.0	0.0
2020-08-27	zealand	1	0.0	0.0	0.0	0.0	0.0	0.0	0.0	0.0
2020-08-28	zealand	0	0.0	0.0	0.0	0.0	0.0	0.0	0.0	0.0
2020-08-29	zealand	0	0.0	0.0	0.0	0.0	0.0	0.0	0.0	0.0
2020-08-30	zealand	0	0.0	0.0	0.0	0.0	0.0	0.0	0.0	0.0
2020-08-31	zealand	2	0.0	0.0	0.0	0.0	0.0	0.0	0.0	0.0
2020-09-01	zealand	0	0.0	0.0	0.0	0.0	0.0	0.0	0.0	0.0
2020-09-02	zealand	0	0.0	0.0	0.0	0.0	0.0	0.0	0.0	0.0
2020-09-03	zealand	0	0.0	0.0	0.0	0.0	0.0	0.0	0.0	0.0
2020-09-04	zealand	0	0.0	0.0	0.0	0.0	0.0	0.0	0.0	0.0
2020-09-05	zealand	0	0.0	0.0	0.0	0.0	0.0	0.0	0.0	0.0
2020-09-06	zealand	0	0.0	0.0	0.0	0.0	0.0	0.0	0.0	0.0
2020-09-07	zealand	0	0.0	0.0	0.0	0.0	0.0	0.0	0.0	0.0
2020-09-08	zealand	1	0.0	0.0	0.0	0.0	0.0	0.0	0.0	0.0
2020-09-09	zealand	1	0.0	0.0	0.0	0.0	0.0	0.0	0.0	0.0
2020-09-10	zealand	1	0.0	0.0	0.0	0.0	0.0	0.0	0.0	0.0
2020-09-11	zealand	3	0.0	0.0	0.0	0.0	0.0	0.0	0.0	0.0
2020-09-12	zealand	1	0.0	0.0	0.0	0.0	0.0	0.0	0.0	0.0
2020-09-13	zealand	2	0.0	0.0	0.0	0.0	0.0	0.0	0.0	0.0
2020-09-14	zealand	2	0.0	0.0	0.0	0.0	0.0	0.0	0.0	0.0
2020-09-15	zealand	0	0.0	0.0	0.0	0.0	0.0	0.0	0.0	0.0
2020-09-16	zealand	1	0.0	0.0	0.0	0.0	0.0	0.0	0.0	0.0
2020-09-17	zealand	3	0.0	0.0	0.0	0.0	0.0	0.0	0.0	0.0
2020-09-18	zealand	2	0.0	0.0	0.0	0.0	0.0	0.0	0.0	0.0
2020-09-19	zealand	2	0.0	0.0	0.0	0.0	0.0	0.0	0.0	0.0
2020-09-20	zealand	0	0.0	0.0	0.0	0.0	0.0	0.0	0.0	0.0
2020-09-21	zealand	1	0.0	0.0	0.0	0.0	0.0	0.0	0.0	0.0
2020-09-22	zealand	2	0.0	0.0	0.0	0.0	0.0	0.0	0.0	0.0
2020-09-23	zealand	5	0.0	0.0	0.0	0.0	0.0	0.0	0.0	0.0
2020-09-24	zealand	3	0.0	0.0	0.0	0.0	0.0	0.0	0.0	0.0
2020-09-25	zealand	1	0.0	0.0	0.0	0.0	0.0	0.0	0.0	0.0
2020-09-26	zealand	2	0.0	0.0	0.0	0.0	0.0	0.0	0.0	0.0
2020-09-27	zealand	3	0.0	0.0	0.0	0.0	0.0	0.0	0.0	0.0
2020-09-28	zealand	1	0.0	0.0	0.0	0.0	0.0	0.0	0.0	0.0
2020-09-29	zealand	0	0.0	0.0	0.0	0.0	0.0	0.0	0.0	0.0
2020-09-30	zealand	4	0.0	0.0	0.0	0.0	0.0	0.0	0.0	0.0
2020-10-01	zealand	2	0.0	0.0	0.0	0.0	0.0	0.0	0.0	0.0
2020-10-02	zealand	5	0.0	0.0	0.0	0.0	0.0	0.0	0.0	0.0
2020-10-03	zealand	0	0.0	0.0	0.0	0.0	0.0	0.0	0.0	0.0
2020-10-04	zealand	1	0.0	0.0	0.0	0.0	0.0	0.0	0.0	0.0
2020-10-05	zealand	2	0.0	0.0	0.0	0.0	0.0	0.0	0.0	0.0
2020-10-06	zealand	0	0.0	0.0	0.0	0.0	0.0	0.0	0.0	0.0
2020-10-07	zealand	2	0.0	0.0	0.0	0.0	0.0	0.0	0.0	0.0
2020-10-08	zealand	1	0.0	0.0	0.0	0.0	0.0	0.0	0.0	0.0
2020-10-09	zealand	2	0.0	0.0	0.0	0.0	0.0	0.0	0.0	0.0
2020-10-10	zealand	2	0.0	0.0	0.0	0.0	0.0	0.0	0.0	0.0
2020-10-11	zealand	1	0.0	0.0	0.0	0.0	0.0	0.0	0.0	0.0
2020-10-12	zealand	1	0.0	0.0	0.0	0.0	0.0	0.0	0.0	0.0
2020-10-13	zealand	1	0.0	0.0	0.0	0.0	0.0	0.0	0.0	0.0
2020-10-14	zealand	1	0.0	0.0	0.0	0.0	0.0	0.0	0.0	0.0
2020-10-15	zealand	0	0.0	0.0	0.0	0.0	0.0	0.0	0.0	0.0
2020-10-16	zealand	3	0.0	0.0	0.0	0.0	0.0	0.0	0.0	0.0
2020-10-17	zealand	2	0.0	0.0	0.0	0.0	0.0	0.0	0.0	0.0
2020-10-18	zealand	0	0.0	0.0	0.0	0.0	0.0	0.0	0.0	0.0
2020-10-19	zealand	5	0.0	0.0	0.0	0.0	0.0	0.0	0.0	0.0
2020-10-20	zealand	1	0.0	0.0	0.0	0.0	0.0	0.0	0.0	0.0
2020-10-21	zealand	2	0.0	0.0	0.0	0.0	0.0	0.0	0.0	0.0
2020-10-22	zealand	2	0.0	0.0	0.0	0.0	0.0	0.0	0.0	0.0
2020-10-23	zealand	5	0.0	0.0	0.0	0.0	0.0	0.0	0.0	0.0
2020-10-24	zealand	3	0.0	0.0	0.0	0.0	0.0	0.0	0.0	0.0
2020-10-25	zealand	1	0.0	0.0	0.0	0.0	0.0	0.0	0.0	0.0
2020-10-26	zealand	7	0.0	0.0	0.0	0.0	0.0	0.0	0.0	0.0
2020-10-27	zealand	1	0.0	0.0	0.0	0.0	0.0	0.0	0.0	0.0
2020-10-28	zealand	2	0.0	0.0	0.0	0.0	0.0	0.0	0.0	0.0
2020-10-29	zealand	2	0.0	0.0	0.0	0.0	0.0	0.0	0.0	0.0
2020-10-30	zealand	4	0.0	0.0	0.0	0.0	0.0	0.0	0.0	0.0
2020-10-31	zealand	5	0.0	0.0	0.0	0.0	0.0	0.0	0.0	0.0
2020-11-01	zealand	1	0.0	0.0	0.0	0.0	0.0	0.0	0.0	0.0
2020-11-02	zealand	4	0.0	0.0	0.0	0.0	0.0	0.0	0.0	0.0
2020-11-03	zealand	6	0.0	0.0	0.0	0.0	0.0	0.0	0.0	0.0
2020-11-04	zealand	11	0.0	0.0	0.0	0.0	0.0	0.0	0.0	0.0
2020-11-05	zealand	8	0.0	0.0	0.0	0.0	0.0	0.0	0.0	0.0
2020-11-06	zealand	2	0.0	0.0	0.0	0.0	0.0	0.0	0.0	0.0
2020-11-07	zealand	5	0.0	0.0	0.0	0.0	0.0	0.0	0.0	0.0
2020-11-08	zealand	7	0.0	0.0	0.0	0.0	0.0	0.0	0.0	0.0
2020-11-09	zealand	8	0.0	0.0	0.0	0.0	0.0	0.0	0.0	0.0
2020-11-10	zealand	6	0.0	0.0	0.0	0.0	0.0	0.0	0.0	0.0
2020-11-11	zealand	6	0.0	0.0	0.0	0.0	0.0	0.0	0.0	0.0
2020-11-12	zealand	3	0.0	0.0	0.0	0.0	0.0	0.0	0.0	0.0
2020-11-13	zealand	5	0.0	0.0	0.0	0.0	0.0	0.0	0.0	0.0
2020-11-14	zealand	7	0.0	0.0	0.0	0.0	0.0	0.0	0.0	0.0
2020-11-15	zealand	3	0.0	0.0	0.0	0.0	0.0	0.0	0.0	0.0
2020-11-16	zealand	6	0.0	0.0	0.0	0.0	0.0	0.0	0.0	0.0
2020-11-17	zealand	4	0.0	0.0	0.0	0.0	0.0	0.0	0.0	0.0
2020-11-18	zealand	6	0.0	0.0	0.0	0.0	0.0	0.0	0.0	0.0
2020-11-19	zealand	9	0.0	0.0	0.0	0.0	0.0	0.0	0.0	0.0
2020-11-20	zealand	4	0.0	0.0	0.0	0.0	0.0	0.0	0.0	0.0
2020-11-21	zealand	5	0.0	0.0	0.0	0.0	0.0	0.0	0.0	0.0
2020-11-22	zealand	3	0.0	0.0	0.0	0.0	0.0	0.0	0.0	0.0
2020-11-23	zealand	7	0.0	0.0	0.0	0.0	0.0	0.0	0.0	0.0
2020-11-24	zealand	5	0.0	0.0	0.0	0.0	0.0	0.0	0.0	0.0
2020-11-25	zealand	8	0.0	0.0	0.0	0.0	0.0	0.0	0.0	0.0
2020-11-26	zealand	7	0.0	0.0	0.0	0.0	0.0	0.0	0.0	0.0
2020-11-27	zealand	3	0.0	0.0	0.0	0.0	0.0	0.0	0.0	0.0
2020-11-28	zealand	5	0.0	0.0	0.0	0.0	0.0	0.0	0.0	0.0
2020-11-29	zealand	7	0.0	0.0	0.0	0.0	0.0	0.0	0.0	0.0
2020-11-30	zealand	4	0.0	0.0	0.0	0.0	0.0	0.0	0.0	0.0
2020-12-01	zealand	3	0.0	0.0	0.0	0.0	0.0	0.0	0.0	0.0
2020-12-02	zealand	5	0.023611111111111027	-0.024193548387096864	0.05769230769230771	0.13713080168776393	-0.011904761904761862	-0.002623688155921955	-0.004956946707005083	-0.0002768030131931054
2020-12-03	zealand	9	0.08641975308641969	0.03677153856365312	0.030705919594808506	0.15747252174818982	-0.09465020576131689	-0.004497751124437732	-0.006969979055154951	-0.0029549144921762194
2020-12-04	zealand	9	0.13594771241830061	0.029728020240354036	0.06184012066365008	0.16852817076197568	-0.14845938375350143	-0.014617691154423018	-0.018024202932278355	-0.006645152866586623
2020-12-05	zealand	12	0.10424710424710426	0.027525221073608108	0.03237303237303224	0.1182249156932702	-0.16161059018201873	-0.01911544227886075	-0.027461019315801805	-0.012141024447981819
2020-12-06	zealand	13	-0.021248339973439556	0.0461380285310371	-0.01562978853815511	0.09839124514599829	-0.20318725099601598	-0.034857571214393035	-0.039219222713521296	-0.023034258249789552
2020-12-07	zealand	12	-0.03065134099616862	0.07403287603510078	-0.027409372236958496	0.06697705999321024	-0.23371647509578553	-0.04760119940029994	-0.05065161740749391	-0.029588740042769346
2020-12-08	zealand	8	-0.03897849462365588	0.07310093652445371	-0.058312655086848575	0.0779910167415272	-0.2857142857142857	-0.06259370314842594	-0.07305096579008608	-0.03998960631045523
2020-12-09	zealand	9	-0.09465020576131689	0.09518120270808428	-0.16429249762583098	-0.09465020576131666	-0.3062904174015285	-0.07421289355322358	-0.08870723760763344	-0.046444562767447906
2020-12-10	zealand	17	-0.2265625	-0.029737903225806495	-0.23317307692307698	-0.184137658227848	-0.296875	-0.08770614692653678	-0.09802769373981868	-0.05084040132538814
2020-12-11	zealand	15	-0.2943396226415095	-0.10286062081558134	-0.31030478955007257	-0.24337234296632426	-0.33153638814016173	-0.10344827586206906	-0.09853386083313953	-0.06411470413844311
2020-12-12	zealand	7	-0.32682291666666663	-0.12676411290322587	-0.39182692307692313	-0.2711629746835442	-0.3861607142857143	-0.11994002998500763	-0.10220502676285814	-0.07513430160741708
2020-12-13	zealand	19	-0.3296019900497512	-0.2055849783341358	-0.35591274397244543	-0.30379746835443033	-0.39232409381663114	-0.11731634182908546	-0.10513730509657926	-0.07591109554581332
2020-12-14	zealand	25	-0.36690647482014394	-0.25968902297516827	-0.31820697288323196	-0.27875421182041704	-0.3627954779033916	-0.11919040479760135	-0.10262974168024208	-0.07820736208845025
2020-12-15	zealand	35	-0.37785800240673895	-0.244206358448818	-0.3157456262149403	-0.27615043641182646	-0.36049510056730283	-0.12068965517241381	-0.09551431231091478	-0.07940474550502896
2020-12-16	zealand	19	-0.3980099502487562	-0.245305729417429	-0.34328358208955223	-0.25184205554505945	-0.3603411513859275	-0.11956521739130455	-0.09412380730742387	-0.07919660699437414
2020-12-17	zealand	23	-0.3107769423558898	-0.21295173417414515	-0.27472527472527486	-0.20433996383363462	-0.355531686358754	-0.11994002998500763	-0.09366418431463819	-0.07850561292293712
2020-12-18	zealand	27	-0.3345195729537366	-0.22970956262197217	-0.2170818505338079	-0.11797828731023918	-0.42043721403152	-0.11544227886056968	-0.08511752385385163	-0.07753731900061256
2020-12-19	zealand	18	-0.29239766081871343	-0.21561969439728357	-0.18056680161943328	-0.02287363979569157	-0.4385964912280702	-0.10907046476761639	-0.07794391435885528	-0.07565426467218506
2020-12-20	zealand	24	-0.2582697201017812	-0.24156611672001982	-0.16030534351145043	0.12667890617450972	-0.46564885496183206	-0.10569715142428804	-0.08306958343030035	-0.07803262352441076
2020-12-21	zealand	29	-0.2554278416347382	-0.26585094549499444	-0.1570881226053641	0.29104224259178446	-0.5073891625615763	-0.18928035982009006	-0.145677216662788	-0.10501895730440225
2020-12-22	zealand	31	-0.2609819121447029	-0.3123280820205052	-0.1997614788312463	0.33843587479148285	-0.5238095238095237	-0.2721139430284858	-0.19809750989062147	-0.13792550592924702
2020-12-23	zealand	24	-0.2721598002496879	-0.40195723088075386	-0.21405934889080958	0.4706300668468213	-0.5933654360620653	-0.33133433283358327	-0.22775773795671417	-0.20412194656382177
2020-12-24	zealand	20	-0.35055350553505527	-0.47625282704439953	-0.275617371558331	0.44892334999299366	-0.6204533473906169	-0.3590704647676163	-0.2543344193623458	-0.2602409147084842
2020-12-25	zealand	25	-0.3481481481481481	-0.49534050179211475	-0.33811965811965805	0.5223628691983122	-0.6571428571428571	-0.38905547226386805	-0.2739062136374214	-0.28148963345072886
2020-12-26	zealand	17	-0.4068627450980392	-0.5477545857052499	-0.3529411764705883	0.5289153636138	-0.6638655462184874	-0.41829085457271364	-0.29456015824994186	-0.30671556997169513
2020-12-27	zealand	23	-0.39539007092198586	-0.5092656142759093	-0.369885433715221	0.48128198222461616	-0.6504559270516717	-0.43403298350824593	-0.30804049336746586	-0.3289597347286104
2020-12-28	zealand	38	-0.38888888888888884	-0.5268817204301075	-0.41333333333333344	0.3367088607594937	-0.6761904761904762	-0.4066716641679161	-0.2683965557365604	-0.3321090209724722
2020-12-29	zealand	20	-0.3746770025839794	-0.5598899724931232	-0.3178294573643411	0.3168481993916201	-0.7120708748615725	-0.41191904047976025	-0.27497090993716555	-0.3463291952255054
2020-12-30	zealand	24	-0.5175438596491229	-0.5642331635540464	-0.3765182186234819	-0.04730179880079943	-0.6491228070175439	-0.38380809595202414	-0.26815801722131716	-0.3012973846235907
2020-12-31	zealand	19	-0.5722222222222222	-0.5268817204301075	-0.32307692307692315	-0.002109704641350074	-0.6428571428571428	-0.38380809595202414	-0.2526762857807773	-0.25937980712289577
2021-01-01	zealand	21	-0.5	-0.5161290322580645	-0.29670329670329676	-0.1500904159132006	-0.536178107606679	-0.37593703148425794	-0.2602280660926227	-0.24815321114274858
2021-01-02	zealand	32	-0.4148936170212766	-0.3771448181194236	-0.27986906710310966	-0.22973336924319943	-0.46808510638297873	-0.37443778110944537	-0.2664300674889458	-0.23584439937076473
2021-01-03	zealand	27	-0.4508076358296623	-0.39036521244848665	-0.31413080311758734	-0.26392683878882506	-0.5091252359974827	-0.39692653673163425	-0.2782697230626019	-0.22946248247430678
2021-01-04	zealand	37	-0.44357976653696507	-0.36488013053847124	-0.3151750972762647	-0.3065064276215337	-0.5219566425792106	-0.3703148425787107	-0.2804514777751922	-0.2166636023047228
2021-01-05	zealand	20	-0.4726027397260274	-0.3559434379142732	-0.37407797681770283	-0.3324085312987688	-0.5205479452054795	-0.3084707646176913	-0.24777751919944158	-0.18635444713192073
2021-01-06	zealand	28	-0.5119047619047619	-0.37788018433179726	-0.3846153846153846	-0.294755877034358	-0.5640074211502784	-0.30509745127436294	-0.23419245985571335	-0.17685178112143518
2021-01-07	zealand	22	-0.4950819672131148	-0.33685880486515085	-0.3896595208070618	-0.35173272463166627	-0.5409836065573771	-0.3080959520239881	-0.2347102629741682	-0.17647932036949565
2021-01-08	zealand	27	-0.4692982456140351	-0.3696943972835315	-0.3987854251012146	-0.3221185876082612	-0.5112781954887218	-0.3133433283358321	-0.23588550151268328	-0.1789920442044044
2021-01-09	zealand	17	-0.4669030732860521	-0.4337680164722032	-0.3878887070376432	-0.2791094353173533	-0.5035460992907801	-0.3140929535232384	-0.233837561089132	-0.1759648456677051
2021-01-10	zealand	23	-0.5162037037037037	-0.44556451612903225	-0.4358974358974359	-0.32313642756680727	-0.4841269841269841	-0.3125937031484258	-0.22376658133581573	-0.17342222530630935
2021-01-11	zealand	24	-0.5206124852767962	-0.4859227174284737	-0.4498505028540365	-0.29149707026881955	-0.4851085310449268	-0.31146926536731634	-0.2147777519199443	-0.16798467559158625
2021-01-12	zealand	14	-0.5111111111111111	-0.4646293152235428	-0.4299595141700405	-0.31601154785698415	-0.4987468671679197	-0.31184407796101954	-0.21385268792180612	-0.16407359835233215
2021-01-13	zealand	25	-0.48538011695906436	-0.4148273910582909	-0.35870445344129565	-0.36486786586719955	-0.468671679197995	-0.3125937031484258	-0.20934372818245317	-0.15903223596546578
2021-01-14	zealand	14	-0.4685990338164251	-0.4214586255259467	-0.38684503901895206	-0.36433681893230596	-0.5238095238095237	-0.3080959520239881	-0.1996218291831513	-0.15206242633243594
2021-01-15	zealand	21	-0.5531660692951015	-0.4149612671985201	-0.38130686517783285	-0.3811533052039381	-0.5801331285202254	-0.3088455772113944	-0.18854433325576003	-0.150296935755302
2021-01-16	zealand	13	-0.5672131147540984	-0.37176097303014277	-0.4229508196721311	-0.38825482465241745	-0.550351288056206	-0.3137181409295353	-0.18695601582499433	-0.175639695479203
2021-01-17	zealand	15	-0.547945205479452	-0.36809544851966425	-0.3972602739726028	-0.34194555228021495	-0.5596868884540117	-0.312968515742129	-0.18522224808005605	-0.181882746975348
2021-01-18	zealand	20	-0.5337915234822452	-0.3171488748475779	-0.40681998413957177	-0.35882378528861625	-0.5090819833087874	-0.31109445277361336	-0.17928205724924395	-0.18446929749857333
2021-01-19	zealand	21	-0.5005973715651135	-0.27506070065903576	-0.40556934105321196	-0.3312463136881266	-0.4367639528929852	-0.3084707646176913	-0.16834419362345843	-0.1842340178963281
2021-01-20	zealand	9	-0.45210727969348663	-0.21146953405017932	-0.41644562334217505	-0.32780445220427756	-0.43076081007115485	-0.30397301349325345	-0.1562659995345591	-0.1861504704239204
2021-01-21	zealand	16	-0.4721141374837873	-0.25442450106690107	-0.4468721939539061	-0.3173422646899472	-0.3885491939966649	-0.3005997001499252	-0.14560740051198529	-0.18700772966579804
2021-01-22	zealand	15	-0.49731182795698925	-0.21305931321540073	-0.467741935483871	-0.29256839526337275	-0.37788018433179726	-0.29872563718140943	-0.1442518035838959	-0.18449069121751682
2021-01-23	zealand	14	-0.4872881355932204	-0.18808091853471842	-0.4263363754889179	-0.26839733962668955	-0.41888619854721554	-0.2946026986506748	-0.13451245054689331	-0.15850510420710662
2021-01-24	zealand	12	-0.42661179698216734	-0.18226470197796363	-0.41500474833808176	-0.2780121894045944	-0.3768371546149324	-0.2923538230884558	-0.1251803583895742	-0.1497851155085529
2021-01-25	zealand	14	-0.467741935483871	-0.2559833506763788	-0.41315136476426795	-0.2701102490812576	-0.435483870967742	-0.29047976011994014	-0.12650686525482902	-0.14356345957839156
2021-01-26	zealand	9	-0.5040983606557377	-0.2728714965626653	-0.4035308953341741	-0.1554264370201286	-0.46135831381733017	-0.28223388305847086	-0.12167791482429613	-0.13722681915546364
2021-01-27	zealand	15	-0.5120405576679341	-0.29841776033361955	-0.3951447791751974	-0.07878904557924615	-0.3916349809885932	-0.2769865067466267	-0.12263788689783572	-0.13139780255001698
2021-01-28	zealand	12	-0.4820322180916976	-0.2744933445257226	-0.34572490706319703	-0.08898404780951474	-0.41582580987785456	-0.2706146926536733	-0.1237084012101467	-0.12418467360341834
2021-01-29	zealand	12	-0.43695380774032466	-0.30892835568442667	-0.3661768942667819	-0.082159958279998	-0.40074906367041196	-0.2657421289355324	-0.11892599488014899	-0.1199406858425438
2021-01-30	zealand	6	-0.4348370927318296	-0.39970894979383953	-0.33834586466165417	-0.13105548681831147	-0.3877551020408164	-0.2604947526236884	-0.11213055620200141	-0.11680485845877675
2021-01-31	zealand	5	-0.43805874840357606	-0.3746137683846249	-0.33863837312113176	-0.09306949900577133	-0.3541324575807334	-0.2586206896551725	-0.10694670700488718	-0.11488871719391414
2021-02-01	zealand	8	-0.4057971014492754	-0.3267882187938289	-0.3311036789297659	-0.07539900935608135	-0.3337097684923772	-0.2571214392803598	-0.10705724924365856	-0.11695192460508508
2021-02-02	zealand	3	-0.4099616858237548	-0.4153998269682364	-0.37754199823165346	-0.17842766380522812	-0.3541324575807334	-0.2593703148425788	-0.10831393995811034	-0.12937672342646267
2021-02-03	zealand	10	-0.448509485094851	-0.4518751639129295	-0.44965603502188867	-0.24153545332921678	-0.4076655052264808	-0.26086956521739146	-0.10934954619501991	-0.1338815995103101
2021-02-04	zealand	7	-0.4655870445344129	-0.46846023246702373	-0.465587044534413	-0.2220570901450314	-0.363794100636206	-0.2661169415292354	-0.1146090295555039	-0.1515750223616673
2021-02-05	zealand	12	-0.47619047619047616	-0.42268305171530984	-0.4493284493284494	-0.20433996383363462	-0.3877551020408164	-0.26686656671664166	-0.12727484291366065	-0.16439179140073512
2021-02-06	zealand	2	-0.516	-0.40387096774193554	-0.5261538461538462	-0.17569620253164542	-0.3828571428571428	-0.26874062968515744	-0.14298929485687695	-0.17836807581475866
2021-02-07	zealand	3	-0.5230352303523036	-0.3797534749541044	-0.46341463414634154	-0.1736132551198929	-0.4076655052264808	-0.2638680659670166	-0.15033162671631362	-0.186825731578389
2021-02-08	zealand	9	-0.5325365205843293	-0.40624598380670873	-0.4471345387680049	-0.1789802814060215	-0.43084803642572567	-0.2593703148425788	-0.15136141494065625	-0.1935820906385649
2021-02-09	zealand	8	-0.5259822560202789	-0.36587759107077145	-0.3694062591400994	-0.2164412571593588	-0.4459532862574688	-0.25487256371814104	-0.14765534093553645	-0.1913379295655251
2021-02-10	zealand	7	-0.5018867924528302	-0.3706634205721242	-0.297532656023222	-0.18032003821351805	-0.4285714285714286	-0.24850074962518742	-0.14067954386781478	-0.19482112671104435
2021-02-11	zealand	6	-0.47619047619047616	-0.35227854582693297	-0.28815628815628824	-0.18223829616234677	-0.44444444444444453	-0.23200899550224896	-0.1135676053060275	-0.18164511871207822
2021-02-12	zealand	3	-0.41504539559014264	-0.33726622317057864	-0.20981741993415148	-0.1764763828005712	-0.42190105614230133	-0.2297601199400301	-0.09275075634163377	-0.17662023607608068
2021-02-13	zealand	7	-0.39607843137254906	-0.3320683111954459	-0.2036199095022624	-0.1700173740382228	-0.46218487394957986	-0.23125937031484267	-0.07679776588317433	-0.17324053815237683
2021-02-14	zealand	9	-0.4034391534391535	-0.3100358422939069	-0.26129426129426125	-0.1711874623267028	-0.4897959183673469	-0.23088455772113936	-0.05515475913427992	-0.17229732595481728
2021-02-15	zealand	7	-0.38661710037174724	-0.24811128432665785	-0.29539605376036604	-0.1303938638181732	-0.4052044609665427	-0.23275862068965525	-0.035804049336746746	-0.17183605902209365
2021-02-16	zealand	4	-0.4486215538847118	-0.25297113752122236	-0.30017351069982645	-0.05777100980298844	-0.40923737916219116	-0.2365067466266867	-0.023528042820572637	-0.17057035253325525
2021-02-17	zealand	4	-0.45949535192563085	-0.2648759799511632	-0.28532025743181133	-0.05693680972313264	-0.4422310756972111	-0.23763118440779618	-0.021014661391668854	-0.17317271478398566
2021-02-18	zealand	6	-0.5013333333333334	-0.2761290322580646	-0.33661538461538465	-0.09772151898734172	-0.4285714285714286	-0.23875562218890556	-0.024668373283686318	-0.1765597475921573
2021-02-19	zealand	7	-0.5714285714285714	-0.29339477726574503	-0.4432234432234432	-0.13200723327305597	-0.4310451453308596	-0.23463268365817103	-0.016278799162206314	-0.17601828189210134
2021-02-20	zealand	3	-0.5769230769230769	-0.28728977116073895	-0.4358974358974359	-0.14313534566699115	-0.42612942612942617	-0.2290104947526238	-0.010542238771235724	-0.1769732535262487
2020-08-01	south	0	0.0	0.0	0.0	0.0	0.0	0.0	0.0	0.0
2020-08-02	south	0	0.0	0.0	0.0	0.0	0.0	0.0	0.0	0.0
2020-08-03	south	1	0.0	0.0	0.0	0.0	0.0	0.0	0.0	0.0
2020-08-04	south	0	0.0	0.0	0.0	0.0	0.0	0.0	0.0	0.0
2020-08-05	south	0	0.0	0.0	0.0	0.0	0.0	0.0	0.0	0.0
2020-08-06	south	1	0.0	0.0	0.0	0.0	0.0	0.0	0.0	0.0
2020-08-07	south	0	0.0	0.0	0.0	0.0	0.0	0.0	0.0	0.0
2020-08-08	south	0	0.0	0.0	0.0	0.0	0.0	0.0	0.0	0.0
2020-08-09	south	0	0.0	0.0	0.0	0.0	0.0	0.0	0.0	0.0
2020-08-10	south	0	0.0	0.0	0.0	0.0	0.0	0.0	0.0	0.0
2020-08-11	south	0	0.0	0.0	0.0	0.0	0.0	0.0	0.0	0.0
2020-08-12	south	0	0.0	0.0	0.0	0.0	0.0	0.0	0.0	0.0
2020-08-13	south	0	0.0	0.0	0.0	0.0	0.0	0.0	0.0	0.0
2020-08-14	south	0	0.0	0.0	0.0	0.0	0.0	0.0	0.0	0.0
2020-08-15	south	0	0.0	0.0	0.0	0.0	0.0	0.0	0.0	0.0
2020-08-16	south	0	0.0	0.0	0.0	0.0	0.0	0.0	0.0	0.0
2020-08-17	south	0	0.0	0.0	0.0	0.0	0.0	0.0	0.0	0.0
2020-08-18	south	0	0.0	0.0	0.0	0.0	0.0	0.0	0.0	0.0
2020-08-19	south	1	0.0	0.0	0.0	0.0	0.0	0.0	0.0	0.0
2020-08-20	south	0	0.0	0.0	0.0	0.0	0.0	0.0	0.0	0.0
2020-08-21	south	1	0.0	0.0	0.0	0.0	0.0	0.0	0.0	0.0
2020-08-22	south	0	0.0	0.0	0.0	0.0	0.0	0.0	0.0	0.0
2020-08-23	south	1	0.0	0.0	0.0	0.0	0.0	0.0	0.0	0.0
2020-08-24	south	0	0.0	0.0	0.0	0.0	0.0	0.0	0.0	0.0
2020-08-25	south	0	0.0	0.0	0.0	0.0	0.0	0.0	0.0	0.0
2020-08-26	south	0	0.0	0.0	0.0	0.0	0.0	0.0	0.0	0.0
2020-08-27	south	0	0.0	0.0	0.0	0.0	0.0	0.0	0.0	0.0
2020-08-28	south	0	0.0	0.0	0.0	0.0	0.0	0.0	0.0	0.0
2020-08-29	south	0	0.0	0.0	0.0	0.0	0.0	0.0	0.0	0.0
2020-08-30	south	0	0.0	0.0	0.0	0.0	0.0	0.0	0.0	0.0
2020-08-31	south	1	0.0	0.0	0.0	0.0	0.0	0.0	0.0	0.0
2020-09-01	south	0	0.0	0.0	0.0	0.0	0.0	0.0	0.0	0.0
2020-09-02	south	2	0.0	0.0	0.0	0.0	0.0	0.0	0.0	0.0
2020-09-03	south	0	0.0	0.0	0.0	0.0	0.0	0.0	0.0	0.0
2020-09-04	south	2	0.0	0.0	0.0	0.0	0.0	0.0	0.0	0.0
2020-09-05	south	1	0.0	0.0	0.0	0.0	0.0	0.0	0.0	0.0
2020-09-06	south	1	0.0	0.0	0.0	0.0	0.0	0.0	0.0	0.0
2020-09-07	south	1	0.0	0.0	0.0	0.0	0.0	0.0	0.0	0.0
2020-09-08	south	2	0.0	0.0	0.0	0.0	0.0	0.0	0.0	0.0
2020-09-09	south	2	0.0	0.0	0.0	0.0	0.0	0.0	0.0	0.0
2020-09-10	south	0	0.0	0.0	0.0	0.0	0.0	0.0	0.0	0.0
2020-09-11	south	0	0.0	0.0	0.0	0.0	0.0	0.0	0.0	0.0
2020-09-12	south	3	0.0	0.0	0.0	0.0	0.0	0.0	0.0	0.0
2020-09-13	south	2	0.0	0.0	0.0	0.0	0.0	0.0	0.0	0.0
2020-09-14	south	2	0.0	0.0	0.0	0.0	0.0	0.0	0.0	0.0
2020-09-15	south	0	0.0	0.0	0.0	0.0	0.0	0.0	0.0	0.0
2020-09-16	south	2	0.0	0.0	0.0	0.0	0.0	0.0	0.0	0.0
2020-09-17	south	0	0.0	0.0	0.0	0.0	0.0	0.0	0.0	0.0
2020-09-18	south	0	0.0	0.0	0.0	0.0	0.0	0.0	0.0	0.0
2020-09-19	south	4	0.0	0.0	0.0	0.0	0.0	0.0	0.0	0.0
2020-09-20	south	2	0.0	0.0	0.0	0.0	0.0	0.0	0.0	0.0
2020-09-21	south	4	0.0	0.0	0.0	0.0	0.0	0.0	0.0	0.0
2020-09-22	south	1	0.0	0.0	0.0	0.0	0.0	0.0	0.0	0.0
2020-09-23	south	2	0.0	0.0	0.0	0.0	0.0	0.0	0.0	0.0
2020-09-24	south	6	0.0	0.0	0.0	0.0	0.0	0.0	0.0	0.0
2020-09-25	south	2	0.0	0.0	0.0	0.0	0.0	0.0	0.0	0.0
2020-09-26	south	0	0.0	0.0	0.0	0.0	0.0	0.0	0.0	0.0
2020-09-27	south	3	0.0	0.0	0.0	0.0	0.0	0.0	0.0	0.0
2020-09-28	south	6	0.0	0.0	0.0	0.0	0.0	0.0	0.0	0.0
2020-09-29	south	2	0.0	0.0	0.0	0.0	0.0	0.0	0.0	0.0
2020-09-30	south	2	0.0	0.0	0.0	0.0	0.0	0.0	0.0	0.0
2020-10-01	south	4	0.0	0.0	0.0	0.0	0.0	0.0	0.0	0.0
2020-10-02	south	1	0.0	0.0	0.0	0.0	0.0	0.0	0.0	0.0
2020-10-03	south	0	0.0	0.0	0.0	0.0	0.0	0.0	0.0	0.0
2020-10-04	south	4	0.0	0.0	0.0	0.0	0.0	0.0	0.0	0.0
2020-10-05	south	2	0.0	0.0	0.0	0.0	0.0	0.0	0.0	0.0
2020-10-06	south	2	0.0	0.0	0.0	0.0	0.0	0.0	0.0	0.0
2020-10-07	south	1	0.0	0.0	0.0	0.0	0.0	0.0	0.0	0.0
2020-10-08	south	1	0.0	0.0	0.0	0.0	0.0	0.0	0.0	0.0
2020-10-09	south	3	0.0	0.0	0.0	0.0	0.0	0.0	0.0	0.0
2020-10-10	south	2	0.0	0.0	0.0	0.0	0.0	0.0	0.0	0.0
2020-10-11	south	2	0.0	0.0	0.0	0.0	0.0	0.0	0.0	0.0
2020-10-12	south	2	0.0	0.0	0.0	0.0	0.0	0.0	0.0	0.0
2020-10-13	south	3	0.0	0.0	0.0	0.0	0.0	0.0	0.0	0.0
2020-10-14	south	2	0.0	0.0	0.0	0.0	0.0	0.0	0.0	0.0
2020-10-15	south	1	0.0	0.0	0.0	0.0	0.0	0.0	0.0	0.0
2020-10-16	south	1	0.0	0.0	0.0	0.0	0.0	0.0	0.0	0.0
2020-10-17	south	1	0.0	0.0	0.0	0.0	0.0	0.0	0.0	0.0
2020-10-18	south	5	0.0	0.0	0.0	0.0	0.0	0.0	0.0	0.0
2020-10-19	south	3	0.0	0.0	0.0	0.0	0.0	0.0	0.0	0.0
2020-10-20	south	4	0.0	0.0	0.0	0.0	0.0	0.0	0.0	0.0
2020-10-21	south	4	0.0	0.0	0.0	0.0	0.0	0.0	0.0	0.0
2020-10-22	south	2	0.0	0.0	0.0	0.0	0.0	0.0	0.0	0.0
2020-10-23	south	2	0.0	0.0	0.0	0.0	0.0	0.0	0.0	0.0
2020-10-24	south	2	0.0	0.0	0.0	0.0	0.0	0.0	0.0	0.0
2020-10-25	south	7	0.0	0.0	0.0	0.0	0.0	0.0	0.0	0.0
2020-10-26	south	2	0.0	0.0	0.0	0.0	0.0	0.0	0.0	0.0
2020-10-27	south	4	0.0	0.0	0.0	0.0	0.0	0.0	0.0	0.0
2020-10-28	south	5	0.0	0.0	0.0	0.0	0.0	0.0	0.0	0.0
2020-10-29	south	8	0.0	0.0	0.0	0.0	0.0	0.0	0.0	0.0
2020-10-30	south	5	0.0	0.0	0.0	0.0	0.0	0.0	0.0	0.0
2020-10-31	south	6	0.0	0.0	0.0	0.0	0.0	0.0	0.0	0.0
2020-11-01	south	12	0.0	0.0	0.0	0.0	0.0	0.0	0.0	0.0
2020-11-02	south	8	0.0	0.0	0.0	0.0	0.0	0.0	0.0	0.0
2020-11-03	south	3	0.0	0.0	0.0	0.0	0.0	0.0	0.0	0.0
2020-11-04	south	6	0.0	0.0	0.0	0.0	0.0	0.0	0.0	0.0
2020-11-05	south	11	0.0	0.0	0.0	0.0	0.0	0.0	0.0	0.0
2020-11-06	south	6	0.0	0.0	0.0	0.0	0.0	0.0	0.0	0.0
2020-11-07	south	3	0.0	0.0	0.0	0.0	0.0	0.0	0.0	0.0
2020-11-08	south	7	0.0	0.0	0.0	0.0	0.0	0.0	0.0	0.0
2020-11-09	south	6	0.0	0.0	0.0	0.0	0.0	0.0	0.0	0.0
2020-11-10	south	6	0.0	0.0	0.0	0.0	0.0	0.0	0.0	0.0
2020-11-11	south	3	0.0	0.0	0.0	0.0	0.0	0.0	0.0	0.0
2020-11-12	south	5	0.0	0.0	0.0	0.0	0.0	0.0	0.0	0.0
2020-11-13	south	3	0.0	0.0	0.0	0.0	0.0	0.0	0.0	0.0
2020-11-14	south	2	0.0	0.0	0.0	0.0	0.0	0.0	0.0	0.0
2020-11-15	south	2	0.0	0.0	0.0	0.0	0.0	0.0	0.0	0.0
2020-11-16	south	3	0.0	0.0	0.0	0.0	0.0	0.0	0.0	0.0
2020-11-17	south	11	0.0	0.0	0.0	0.0	0.0	0.0	0.0	0.0
2020-11-18	south	7	0.0	0.0	0.0	0.0	0.0	0.0	0.0	0.0
2020-11-19	south	6	0.0	0.0	0.0	0.0	0.0	0.0	0.0	0.0
2020-11-20	south	7	0.0	0.0	0.0	0.0	0.0	0.0	0.0	0.0
2020-11-21	south	7	0.0	0.0	0.0	0.0	0.0	0.0	0.0	0.0
2020-11-22	south	5	0.0	0.0	0.0	0.0	0.0	0.0	0.0	0.0
2020-11-23	south	8	0.0	0.0	0.0	0.0	0.0	0.0	0.0	0.0
2020-11-24	south	5	0.0	0.0	0.0	0.0	0.0	0.0	0.0	0.0
2020-11-25	south	4	0.0	0.0	0.0	0.0	0.0	0.0	0.0	0.0
2020-11-26	south	11	0.0	0.0	0.0	0.0	0.0	0.0	0.0	0.0
2020-11-27	south	2	0.0	0.0	0.0	0.0	0.0	0.0	0.0	0.0
2020-11-28	south	5	0.0	0.0	0.0	0.0	0.0	0.0	0.0	0.0
2020-11-29	south	4	0.0	0.0	0.0	0.0	0.0	0.0	0.0	0.0
2020-11-30	south	9	0.0	0.0	0.0	0.0	0.0	0.0	0.0	0.0
2020-12-01	south	7	0.0	0.0	0.0	0.0	0.0	0.0	0.0	0.0
2020-12-02	south	7	-0.006798438876998714	0.014792899408283988	-0.03133405056481986	-0.08890856476482523	-0.08399225009163747	-0.0018782870022540088	0.0006055834796825366	-0.00016581635915657866
2020-12-03	south	5	-0.05042304342416326	0.0029239766081872176	-0.02746765904660642	-0.1215264438468433	-0.11245665786886105	-0.007137490608564945	0.005347302125597642	-0.0045163914450212506
2020-12-04	south	4	-0.016373728029602352	0.013890084660640012	-0.02839262187088276	-0.12190838887125766	-0.032191868667436285	-0.014274981217130112	-0.0012717253073337709	-0.010081538956360214
2020-12-05	south	5	-0.042406253673445415	0.0225644111372465	-0.10273313242926496	-0.19772553131427173	-0.10279665574732322	-0.01765589782118715	-0.01007690910191994	-0.014040276579659894
2020-12-06	south	4	0.035231890987329706	0.09703526532428519	-0.12410623084780381	-0.2264003936684983	-0.0620960525007459	-0.024793388429752206	-0.015769393810937116	-0.022144533600884753
2020-12-07	south	6	0.026263297872340274	0.04357466996699677	-0.14060527146464652	-0.24368917274939172	-0.0356286873156344	-0.03305785123966931	-0.016708048204445047	-0.02707417329110917
2020-12-08	south	4	-0.027618657937806823	-0.03903274942878909	-0.1790501165501165	-0.2915496911847276	-0.15776038121170866	-0.043576258452291516	-0.03641373463331943	-0.035699401628028204
2020-12-09	south	6	-0.09029292155360402	-0.15334192699048288	-0.21541593217493493	-0.29953292759366723	-0.15076116000294182	-0.05221637866265971	-0.05966814025313416	-0.03985013939216364
2020-12-10	south	12	-0.09013539651837521	-0.16201620162016206	-0.19683195592286495	-0.29767750497677503	-0.14062751407884166	-0.06010518407212628	-0.07157996729849225	-0.04053125611082009
2020-12-11	south	6	-0.13671510119356511	-0.21311277469210332	-0.21411677753141167	-0.34050204735624	-0.14120440319447447	-0.0694966190833961	-0.0775994670865382	-0.04619756122537144
2020-12-12	south	6	-0.1763556151225778	-0.2869208180660585	-0.21568042631034756	-0.31001781711592613	-0.14753907973892655	-0.07851239669421484	-0.08143281051292939	-0.05271470150581037
2020-12-13	south	13	-0.1681181788115974	-0.2785615349099676	-0.19891270215104406	-0.293010854354979	-0.15071759365399617	-0.0770097670924117	-0.08716768606552416	-0.053490189807352984
2020-12-14	south	10	-0.28201525491770385	-0.28600784606762564	-0.2645797598627787	-0.3184134416747004	-0.24728669226916022	-0.08414725770097675	-0.09127959789256979	-0.0607950745245055
2020-12-15	south	13	-0.34603481624758226	-0.311971197119712	-0.25757575757575746	-0.2911745189117452	-0.21158487530168957	-0.0931630353117957	-0.09395627687276698	-0.0679990474537071
2020-12-16	south	11	-0.3285250631085467	-0.292834368182581	-0.24499229583975346	-0.2543610045775083	-0.23563821808909557	-0.09729526671675437	-0.09401683522073523	-0.07099628680434644
2020-12-17	south	8	-0.3285250631085467	-0.31750293673435137	-0.2827426810477658	-0.1998020536929358	-0.22828858557072151	-0.10330578512396704	-0.097177980984679	-0.07348626161437022
2020-12-18	south	11	-0.3586192954970435	-0.3224053996848616	-0.31488879291729643	-0.12580404667371736	-0.2934227397893764	-0.10894064613072885	-0.09218191727729697	-0.08274930138754488
2020-12-19	south	12	-0.3388395471403475	-0.31456081387955304	-0.33845913261050875	-0.08122949172972604	-0.2689981326621743	-0.11157024793388437	-0.09415006358626532	-0.09171770983090055
2020-12-20	south	11	-0.3826294863528906	-0.3739623962396239	-0.37006427915518825	0.005253262552532556	-0.2871413247519443	-0.12096168294515408	-0.10923514806516088	-0.10878305861398219
2020-12-21	south	19	-0.28801245459263103	-0.45332045399661913	-0.26481892091648185	0.28235713014064445	-0.33369307144398874	-0.2043576258452292	-0.18556894567916193	-0.14804218273484027
2020-12-22	south	12	-0.28469985745208815	-0.5196668550229713	-0.2842882923528085	0.39781927514444604	-0.4350995849711238	-0.2839969947407964	-0.24430448737358446	-0.19302859509493675
2020-12-23	south	15	-0.2975310046649221	-0.5005824111822947	-0.3121657754010695	0.47273507943323323	-0.39941318442099294	-0.3373403456048084	-0.27816265972264287	-0.25381181282725385
2020-12-24	south	7	-0.32707930367504834	-0.5413141314131413	-0.3318181818181818	0.43715992037159923	-0.4954143201930814	-0.36551465063861766	-0.2997274874341427	-0.3044218428476304
2020-12-25	south	13	-0.27678742572359594	-0.49008414354949004	-0.28210028210028204	0.5412858113588042	-0.5260038799861809	-0.3963185574755822	-0.3245079634227579	-0.3333726363199867
2020-12-26	south	14	-0.2894810757671512	-0.5180537855765774	-0.2195969596959696	0.5451567054515671	-0.5792517304827829	-0.43012772351615325	-0.3491976018894205	-0.36496936189995655
2020-12-27	south	11	-0.3020491218049408	-0.5327596518041066	-0.20650294895261334	0.5290746093175918	-0.612935796163212	-0.4436513899323816	-0.3599648761581784	-0.39153778085987534
2020-12-28	south	33	-0.3758398656215006	-0.4637832204273059	-0.30479133439659756	0.3396721731335639	-0.6006054960409875	-0.4173553719008265	-0.30850239205474483	-0.3931860222068905
2020-12-29	south	10	-0.36451111642361944	-0.3513182778952052	-0.21169560776302354	0.22369392274255717	-0.5736800238639754	-0.42073628850488354	-0.3084418337067766	-0.4044065510422383
2020-12-30	south	11	-0.38844645191964833	-0.39288677471099065	-0.2451328931775859	0.07698894914977772	-0.6778068917783162	-0.3955672426746807	-0.2984739296311997	-0.36720658167524267
2020-12-31	south	17	-0.4268686643644871	-0.28878751749520504	-0.2653498334126606	-0.10864829747391758	-0.5709122920817311	-0.39105935386927115	-0.28601102161933023	-0.33109938766257063
2021-01-01	south	17	-0.47206880941602536	-0.37859700863703394	-0.3586718246292714	-0.328808821245535	-0.47041988326115614	-0.3820435762584523	-0.2877369345364257	-0.3129245759077752
2021-01-02	south	11	-0.5125969736538905	-0.4115166029238302	-0.4652937315392188	-0.33115497114548476	-0.4301779495862752	-0.3775356874530428	-0.28505419972143164	-0.2940033795151704
2021-01-03	south	12	-0.5075055475786451	-0.44788313187146933	-0.4579847555307678	-0.34720791724508526	-0.4227156740322494	-0.39481592787377917	-0.2893841216011629	-0.2774665379454284
2021-01-04	south	13	-0.4987725040916531	-0.44954303122619954	-0.4645979020979021	-0.36033127456485115	-0.4412865895166781	-0.3677685950413224	-0.2916247804759887	-0.2562528418248641
2021-01-05	south	15	-0.4979350724031575	-0.4159145644294159	-0.5339326930236021	-0.3663982496099284	-0.41827748907394935	-0.30954169797145004	-0.26148489069218206	-0.21850583463347828
2021-01-06	south	12	-0.5343584933603198	-0.4169212744940388	-0.5417984953947831	-0.40748894948092196	-0.43658501529679905	-0.30766341096919614	-0.2532247320293102	-0.2117321250447347
2021-01-07	south	17	-0.4787234042553191	-0.3531353135313531	-0.5506379585326954	-0.41016775515430914	-0.3913988511100762	-0.3106686701728024	-0.25212862593108465	-0.21277210645251865
2021-01-08	south	9	-0.4897266041654972	-0.3548420805141199	-0.5543495642440233	-0.3790420430252489	-0.39131856072104054	-0.3163035311795642	-0.24927632774177932	-0.21368032416473348
2021-01-09	south	14	-0.4758434230633596	-0.30578195941141073	-0.5334212288632177	-0.3982941484857039	-0.4130445411431086	-0.31705484598046585	-0.24572760855083897	-0.2113875501606508
2021-01-10	south	13	-0.4672352148174199	-0.28898344379892527	-0.5633400116871191	-0.38615752749793897	-0.3644896267583315	-0.31780616078136736	-0.24019257554653906	-0.20684929311629552
2021-01-11	south	19	-0.4787234042553191	-0.2951615916308611	-0.5867638650657518	-0.35890373226828265	-0.2881950242110537	-0.3166791885800151	-0.23419124326288399	-0.2028443550000546
2021-01-12	south	11	-0.5264739321097938	-0.3086942282014461	-0.5371655486159302	-0.40753329247227954	-0.32031795356797055	-0.31592787377911347	-0.22853509356264767	-0.20092313111326998
2021-01-13	south	6	-0.4760013332592634	-0.34384613396065444	-0.47080465226679324	-0.34630557831945263	-0.26294507728921657	-0.3163035311795642	-0.2216314418942653	-0.19829831296007505
2021-01-14	south	10	-0.5718581560283689	-0.43852145214521443	-0.49416161616161614	-0.3390364963503649	-0.344353982300885	-0.31141998497370404	-0.21127596439169172	-0.19265556573417963
2021-01-15	south	21	-0.6045487894350697	-0.498122226015705	-0.5263845350052245	-0.32783790586458594	-0.379462923405554	-0.31141998497370404	-0.20833888451523053	-0.19180540668910928
2021-01-16	south	14	-0.5471487330523537	-0.48127318698456956	-0.49766760685615097	-0.30686549483476466	-0.3190276047056836	-0.31517655897821184	-0.20417247017501383	-0.2145256570545796
2021-01-17	south	12	-0.5786240786240786	-0.47432310798647426	-0.5083947583947583	-0.3356408830861386	-0.3362396990715576	-0.31517655897821184	-0.19933991400714623	-0.22181712079681282
2021-01-18	south	17	-0.583496119529064	-0.46067857406088	-0.5164110083464922	-0.36010939848943124	-0.4125035683699686	-0.3148009015777611	-0.1964755041482471	-0.22342637043883617
2021-01-19	south	18	-0.561030235162374	-0.5063401076949801	-0.5115629984051038	-0.3097707773082341	-0.4066138798323242	-0.31329827197595783	-0.1895839641494581	-0.2232047661993236
2021-01-20	south	10	-0.5647208121827412	-0.4742172186761824	-0.531745116135979	-0.30736596391122306	-0.3759714298549033	-0.3106686701728024	-0.1850057530430571	-0.22226189967533616
2021-01-21	south	9	-0.5220537006270433	-0.4439733645908671	-0.5156476604839325	-0.28106786298700104	-0.34245781413700094	-0.3087903831705485	-0.1782171622358144	-0.22143897081828678
2021-01-22	south	9	-0.4956754886697804	-0.30974804797552924	-0.4577687443541102	-0.28757937214408635	-0.30078902558937104	-0.3042824943651391	-0.16901834917943437	-0.21836667402276622
2021-01-23	south	2	-0.5402144772117963	-0.3626735327688264	-0.4287513201722317	-0.2750826793996203	-0.3489762509193576	-0.29977460555972957	-0.16090958638648356	-0.19385587935338044
2021-01-24	south	6	-0.5079042823886092	-0.3432595167913738	-0.4313748168710001	-0.24826804851321482	-0.3512125920421537	-0.2975206611570247	-0.15628292860170778	-0.18608473142599646
2021-01-25	south	8	-0.5084334692977621	-0.3665418355307033	-0.41433113518605746	-0.2540940206497485	-0.3001283873630153	-0.2937640871525169	-0.1500393629261796	-0.1801399887000238
2021-01-26	south	3	-0.45265957446808514	-0.31135863586358636	-0.4081228956228956	-0.20022303325223034	-0.249582104228122	-0.2858752817430503	-0.14351722884999718	-0.17425191547326646
2021-01-27	south	7	-0.3885024549918167	-0.2722772277227723	-0.36465617715617715	-0.1539865244244807	-0.24948944860449285	-0.2764838467317805	-0.13061224489795942	-0.16668946764082992
2021-01-28	south	7	-0.42536438264365894	-0.3404017567111043	-0.3452636602242901	-0.14573634500067045	-0.25907602257682405	-0.2700976709241173	-0.12301822806273877	-0.15880784079728172
2021-01-29	south	5	-0.39337585079586257	-0.4183105968027533	-0.3520151133501259	-0.09187519535200128	-0.2965827779140011	-0.2670924117205109	-0.11402531338945099	-0.15526236911699753
2021-01-30	south	2	-0.43930980799169694	-0.4201883602994445	-0.4105875831485587	-0.1328823215239452	-0.3114828404921218	-0.2644628099173554	-0.11102767516502154	-0.15284785626991682
2021-01-31	south	6	-0.4414893617021277	-0.46287128712871284	-0.39015151515151514	-0.10583941605839409	-0.32632743362831873	-0.26296018031555224	-0.10350632834736251	-0.15013591613263377
2021-02-01	south	7	-0.4309827259321677	-0.4452014508381531	-0.35681068106810676	-0.10141287851412872	-0.3463375098571805	-0.2614575507137491	-0.10693393084236658	-0.15108699769561595
2021-02-02	south	5	-0.3977483990910968	-0.43948860905508025	-0.3440717858193586	-0.11278435263269793	-0.32219262823266615	-0.26371149511645375	-0.10927753890873848	-0.16106948010692468
2021-02-03	south	4	-0.4386252045826514	-0.46067857406088	-0.39390179712760354	-0.1550959048015793	-0.38990755176881364	-0.26859504132231393	-0.12160116272028099	-0.16758131406052723
2021-02-04	south	3	-0.4421425905188503	-0.42122633315963165	-0.38782562466772996	-0.18427455500064016	-0.39900636547120016	-0.2764838467317805	-0.13475443589898883	-0.18198555476142275
2021-02-05	south	2	-0.426327045404694	-0.3960651219761151	-0.39056154326772885	-0.18050643389269316	-0.3428519295684701	-0.27911344853493614	-0.15290982861987523	-0.1908445355954339
2021-02-06	south	5	-0.3758398656215006	-0.3744137571651901	-0.3708931419457735	-0.19619669611986157	-0.33700512342803923	-0.2787377911344854	-0.16422212802034752	-0.1983577531211701
2021-02-07	south	2	-0.3543437339569905	-0.3262548774984737	-0.35212039970753106	-0.25494608716072087	-0.3164250634653254	-0.27347858752817433	-0.17024768364319032	-0.2024287927382855
2021-02-08	south	5	-0.33202534589001287	-0.30409024509008276	-0.36102831594634877	-0.2475369949343863	-0.303351225881329	-0.27122464312546957	-0.16660207109550063	-0.2059697874765426
2021-02-09	south	6	-0.3667135572358009	-0.298338924801571	-0.37006427915518825	-0.27580382457622	-0.2808698408054805	-0.26671675432006026	-0.1596257494095562	-0.1997593539021011
2021-02-10	south	5	-0.3445610632593691	-0.3171502136808856	-0.35212039970753106	-0.2482338897477544	-0.2350470948302451	-0.2603305785123967	-0.14787742990371233	-0.1993501824643964
2021-02-11	south	2	-0.27215368945224083	-0.2955024225826838	-0.33655705996131524	-0.19430423978878708	-0.2088589719450199	-0.24380165289256206	-0.12660328226245998	-0.19099601291836688
2021-02-12	south	5	-0.3109721593481213	-0.3135664630292816	-0.36420051579626045	-0.22093881037428176	-0.28958764827716066	-0.2434259954921112	-0.11320777569187934	-0.19263720759611025
2021-02-13	south	9	-0.2741363532372456	-0.26966890237410845	-0.3364084392310198	-0.1519896397457029	-0.2411504424778762	-0.2453042824943652	-0.09438018530854497	-0.1971997851988454
2021-02-14	south	2	-0.28967375886524827	-0.3026798679867986	-0.35557575757575755	-0.08533333333333337	-0.2634100294985252	-0.24380165289256206	-0.06786168473324072	-0.201876996326537
2021-02-15	south	4	-0.32287782408422894	-0.3172910074512606	-0.39056154326772885	-0.09662126570848062	-0.3115591643098258	-0.2441773102930127	-0.04463150245261316	-0.20682726881664604
2021-02-16	south	3	-0.3506905561776783	-0.3531353135313531	-0.42690058479532156	-0.05250352157766669	-0.36857630802670405	-0.24981217129977462	-0.030993762490159282	-0.21374849467432466
2021-02-17	south	2	-0.39184397163120566	-0.3809302805280528	-0.40451388888888884	-0.06113138686131381	-0.3676253687315635	-0.2501878287002254	-0.021782837764186103	-0.2160367383420736
2021-02-18	south	5	-0.4409707817222782	-0.3945778979012107	-0.44990292901156403	-0.0933859260313522	-0.3574087312347475	-0.249060856498873	-0.01564827711500061	-0.21576620700662708
2021-02-19	south	9	-0.4501603031186243	-0.3766173877661738	-0.45182648401826475	-0.12886711328867118	-0.3347072372408778	-0.24004507888805415	-0.0038333434263915223	-0.20798712544646014
2021-02-20	south	4	-0.4847323563676498	-0.4323622563985505	-0.47580997292812854	-0.12696943562127927	-0.3176914641299635	-0.2329075882794891	-0.0027009023193849124	-0.20309636652735652
2020-08-01	central	3	0.0	0.0	0.0	0.0	0.0	0.0	0.0	0.0
2020-08-02	central	0	0.0	0.0	0.0	0.0	0.0	0.0	0.0	0.0
2020-08-03	central	3	0.0	0.0	0.0	0.0	0.0	0.0	0.0	0.0
2020-08-04	central	1	0.0	0.0	0.0	0.0	0.0	0.0	0.0	0.0
2020-08-05	central	4	0.0	0.0	0.0	0.0	0.0	0.0	0.0	0.0
2020-08-06	central	0	0.0	0.0	0.0	0.0	0.0	0.0	0.0	0.0
2020-08-07	central	3	0.0	0.0	0.0	0.0	0.0	0.0	0.0	0.0
2020-08-08	central	2	0.0	0.0	0.0	0.0	0.0	0.0	0.0	0.0
2020-08-09	central	1	0.0	0.0	0.0	0.0	0.0	0.0	0.0	0.0
2020-08-10	central	2	0.0	0.0	0.0	0.0	0.0	0.0	0.0	0.0
2020-08-11	central	1	0.0	0.0	0.0	0.0	0.0	0.0	0.0	0.0
2020-08-12	central	0	0.0	0.0	0.0	0.0	0.0	0.0	0.0	0.0
2020-08-13	central	0	0.0	0.0	0.0	0.0	0.0	0.0	0.0	0.0
2020-08-14	central	2	0.0	0.0	0.0	0.0	0.0	0.0	0.0	0.0
2020-08-15	central	0	0.0	0.0	0.0	0.0	0.0	0.0	0.0	0.0
2020-08-16	central	3	0.0	0.0	0.0	0.0	0.0	0.0	0.0	0.0
2020-08-17	central	3	0.0	0.0	0.0	0.0	0.0	0.0	0.0	0.0
2020-08-18	central	0	0.0	0.0	0.0	0.0	0.0	0.0	0.0	0.0
2020-08-19	central	1	0.0	0.0	0.0	0.0	0.0	0.0	0.0	0.0
2020-08-20	central	5	0.0	0.0	0.0	0.0	0.0	0.0	0.0	0.0
2020-08-21	central	2	0.0	0.0	0.0	0.0	0.0	0.0	0.0	0.0
2020-08-22	central	0	0.0	0.0	0.0	0.0	0.0	0.0	0.0	0.0
2020-08-23	central	1	0.0	0.0	0.0	0.0	0.0	0.0	0.0	0.0
2020-08-24	central	1	0.0	0.0	0.0	0.0	0.0	0.0	0.0	0.0
2020-08-25	central	1	0.0	0.0	0.0	0.0	0.0	0.0	0.0	0.0
2020-08-26	central	0	0.0	0.0	0.0	0.0	0.0	0.0	0.0	0.0
2020-08-27	central	0	0.0	0.0	0.0	0.0	0.0	0.0	0.0	0.0
2020-08-28	central	1	0.0	0.0	0.0	0.0	0.0	0.0	0.0	0.0
2020-08-29	central	0	0.0	0.0	0.0	0.0	0.0	0.0	0.0	0.0
2020-08-30	central	1	0.0	0.0	0.0	0.0	0.0	0.0	0.0	0.0
2020-08-31	central	1	0.0	0.0	0.0	0.0	0.0	0.0	0.0	0.0
2020-09-01	central	0	0.0	0.0	0.0	0.0	0.0	0.0	0.0	0.0
2020-09-02	central	0	0.0	0.0	0.0	0.0	0.0	0.0	0.0	0.0
2020-09-03	central	1	0.0	0.0	0.0	0.0	0.0	0.0	0.0	0.0
2020-09-04	central	2	0.0	0.0	0.0	0.0	0.0	0.0	0.0	0.0
2020-09-05	central	4	0.0	0.0	0.0	0.0	0.0	0.0	0.0	0.0
2020-09-06	central	1	0.0	0.0	0.0	0.0	0.0	0.0	0.0	0.0
2020-09-07	central	1	0.0	0.0	0.0	0.0	0.0	0.0	0.0	0.0
2020-09-08	central	0	0.0	0.0	0.0	0.0	0.0	0.0	0.0	0.0
2020-09-09	central	1	0.0	0.0	0.0	0.0	0.0	0.0	0.0	0.0
2020-09-10	central	1	0.0	0.0	0.0	0.0	0.0	0.0	0.0	0.0
2020-09-11	central	3	0.0	0.0	0.0	0.0	0.0	0.0	0.0	0.0
2020-09-12	central	2	0.0	0.0	0.0	0.0	0.0	0.0	0.0	0.0
2020-09-13	central	1	0.0	0.0	0.0	0.0	0.0	0.0	0.0	0.0
2020-09-14	central	0	0.0	0.0	0.0	0.0	0.0	0.0	0.0	0.0
2020-09-15	central	3	0.0	0.0	0.0	0.0	0.0	0.0	0.0	0.0
2020-09-16	central	2	0.0	0.0	0.0	0.0	0.0	0.0	0.0	0.0
2020-09-17	central	3	0.0	0.0	0.0	0.0	0.0	0.0	0.0	0.0
2020-09-18	central	1	0.0	0.0	0.0	0.0	0.0	0.0	0.0	0.0
2020-09-19	central	4	0.0	0.0	0.0	0.0	0.0	0.0	0.0	0.0
2020-09-20	central	3	0.0	0.0	0.0	0.0	0.0	0.0	0.0	0.0
2020-09-21	central	1	0.0	0.0	0.0	0.0	0.0	0.0	0.0	0.0
2020-09-22	central	2	0.0	0.0	0.0	0.0	0.0	0.0	0.0	0.0
2020-09-23	central	2	0.0	0.0	0.0	0.0	0.0	0.0	0.0	0.0
2020-09-24	central	4	0.0	0.0	0.0	0.0	0.0	0.0	0.0	0.0
2020-09-25	central	1	0.0	0.0	0.0	0.0	0.0	0.0	0.0	0.0
2020-09-26	central	4	0.0	0.0	0.0	0.0	0.0	0.0	0.0	0.0
2020-09-27	central	2	0.0	0.0	0.0	0.0	0.0	0.0	0.0	0.0
2020-09-28	central	1	0.0	0.0	0.0	0.0	0.0	0.0	0.0	0.0
2020-09-29	central	4	0.0	0.0	0.0	0.0	0.0	0.0	0.0	0.0
2020-09-30	central	5	0.0	0.0	0.0	0.0	0.0	0.0	0.0	0.0
2020-10-01	central	8	0.0	0.0	0.0	0.0	0.0	0.0	0.0	0.0
2020-10-02	central	4	0.0	0.0	0.0	0.0	0.0	0.0	0.0	0.0
2020-10-03	central	2	0.0	0.0	0.0	0.0	0.0	0.0	0.0	0.0
2020-10-04	central	3	0.0	0.0	0.0	0.0	0.0	0.0	0.0	0.0
2020-10-05	central	8	0.0	0.0	0.0	0.0	0.0	0.0	0.0	0.0
2020-10-06	central	1	0.0	0.0	0.0	0.0	0.0	0.0	0.0	0.0
2020-10-07	central	3	0.0	0.0	0.0	0.0	0.0	0.0	0.0	0.0
2020-10-08	central	4	0.0	0.0	0.0	0.0	0.0	0.0	0.0	0.0
2020-10-09	central	4	0.0	0.0	0.0	0.0	0.0	0.0	0.0	0.0
2020-10-10	central	2	0.0	0.0	0.0	0.0	0.0	0.0	0.0	0.0
2020-10-11	central	3	0.0	0.0	0.0	0.0	0.0	0.0	0.0	0.0
2020-10-12	central	8	0.0	0.0	0.0	0.0	0.0	0.0	0.0	0.0
2020-10-13	central	4	0.0	0.0	0.0	0.0	0.0	0.0	0.0	0.0
2020-10-14	central	5	0.0	0.0	0.0	0.0	0.0	0.0	0.0	0.0
2020-10-15	central	4	0.0	0.0	0.0	0.0	0.0	0.0	0.0	0.0
2020-10-16	central	5	0.0	0.0	0.0	0.0	0.0	0.0	0.0	0.0
2020-10-17	central	3	0.0	0.0	0.0	0.0	0.0	0.0	0.0	0.0
2020-10-18	central	6	0.0	0.0	0.0	0.0	0.0	0.0	0.0	0.0
2020-10-19	central	5	0.0	0.0	0.0	0.0	0.0	0.0	0.0	0.0
2020-10-20	central	3	0.0	0.0	0.0	0.0	0.0	0.0	0.0	0.0
2020-10-21	central	5	0.0	0.0	0.0	0.0	0.0	0.0	0.0	0.0
2020-10-22	central	2	0.0	0.0	0.0	0.0	0.0	0.0	0.0	0.0
2020-10-23	central	3	0.0	0.0	0.0	0.0	0.0	0.0	0.0	0.0
2020-10-24	central	4	0.0	0.0	0.0	0.0	0.0	0.0	0.0	0.0
2020-10-25	central	2	0.0	0.0	0.0	0.0	0.0	0.0	0.0	0.0
2020-10-26	central	6	0.0	0.0	0.0	0.0	0.0	0.0	0.0	0.0
2020-10-27	central	9	0.0	0.0	0.0	0.0	0.0	0.0	0.0	0.0
2020-10-28	central	6	0.0	0.0	0.0	0.0	0.0	0.0	0.0	0.0
2020-10-29	central	5	0.0	0.0	0.0	0.0	0.0	0.0	0.0	0.0
2020-10-30	central	8	0.0	0.0	0.0	0.0	0.0	0.0	0.0	0.0
2020-10-31	central	4	0.0	0.0	0.0	0.0	0.0	0.0	0.0	0.0
2020-11-01	central	8	0.0	0.0	0.0	0.0	0.0	0.0	0.0	0.0
2020-11-02	central	4	0.0	0.0	0.0	0.0	0.0	0.0	0.0	0.0
2020-11-03	central	4	0.0	0.0	0.0	0.0	0.0	0.0	0.0	0.0
2020-11-04	central	7	0.0	0.0	0.0	0.0	0.0	0.0	0.0	0.0
2020-11-05	central	7	0.0	0.0	0.0	0.0	0.0	0.0	0.0	0.0
2020-11-06	central	8	0.0	0.0	0.0	0.0	0.0	0.0	0.0	0.0
2020-11-07	central	4	0.0	0.0	0.0	0.0	0.0	0.0	0.0	0.0
2020-11-08	central	6	0.0	0.0	0.0	0.0	0.0	0.0	0.0	0.0
2020-11-09	central	11	0.0	0.0	0.0	0.0	0.0	0.0	0.0	0.0
2020-11-10	central	7	0.0	0.0	0.0	0.0	0.0	0.0	0.0	0.0
2020-11-11	central	8	0.0	0.0	0.0	0.0	0.0	0.0	0.0	0.0
2020-11-12	central	10	0.0	0.0	0.0	0.0	0.0	0.0	0.0	0.0
2020-11-13	central	10	0.0	0.0	0.0	0.0	0.0	0.0	0.0	0.0
2020-11-14	central	6	0.0	0.0	0.0	0.0	0.0	0.0	0.0	0.0
2020-11-15	central	8	0.0	0.0	0.0	0.0	0.0	0.0	0.0	0.0
2020-11-16	central	11	0.0	0.0	0.0	0.0	0.0	0.0	0.0	0.0
2020-11-17	central	15	0.0	0.0	0.0	0.0	0.0	0.0	0.0	0.0
2020-11-18	central	11	0.0	0.0	0.0	0.0	0.0	0.0	0.0	0.0
2020-11-19	central	10	0.0	0.0	0.0	0.0	0.0	0.0	0.0	0.0
2020-11-20	central	11	0.0	0.0	0.0	0.0	0.0	0.0	0.0	0.0
2020-11-21	central	5	0.0	0.0	0.0	0.0	0.0	0.0	0.0	0.0
2020-11-22	central	4	0.0	0.0	0.0	0.0	0.0	0.0	0.0	0.0
2020-11-23	central	9	0.0	0.0	0.0	0.0	0.0	0.0	0.0	0.0
2020-11-24	central	11	0.0	0.0	0.0	0.0	0.0	0.0	0.0	0.0
2020-11-25	central	9	0.0	0.0	0.0	0.0	0.0	0.0	0.0	0.0
2020-11-26	central	4	0.0	0.0	0.0	0.0	0.0	0.0	0.0	0.0
2020-11-27	central	7	0.0	0.0	0.0	0.0	0.0	0.0	0.0	0.0
2020-11-28	central	8	0.0	0.0	0.0	0.0	0.0	0.0	0.0	0.0
2020-11-29	central	7	0.0	0.0	0.0	0.0	0.0	0.0	0.0	0.0
2020-11-30	central	4	0.0	0.0	0.0	0.0	0.0	0.0	0.0	0.0
2020-12-01	central	17	0.0	0.0	0.0	0.0	0.0	0.0	0.0	0.0
2020-12-02	central	12	-0.015155660119275605	-0.025915996425379784	0.059099860020403794	-0.1037916507085408	-0.0009877240016932243	-0.00076452599388388	0.011353800419052096	-0.0005087860767746255
2020-12-03	central	8	-0.016551502490760095	-0.03762029746281714	0.07030868928994494	-0.12260967379077614	-0.013675922088686288	-0.006498470948012369	0.01689937380985085	-0.004916604689621629
2020-12-04	central	14	0.0046228436125832495	0.0036832412523020164	0.10888378233022067	-0.10319652722967643	-0.04914219249781915	-0.012996941896024738	0.014642940288083217	-0.010256394019562132
2020-12-05	central	11	-0.04866562009419151	-0.05128205128205132	0.07011572498298158	-0.10989010989010983	-0.012145748987854366	-0.016055045871559592	0.011341861617349513	-0.014425026819992026
2020-12-06	central	10	-0.04658046424676743	-0.0330788804071247	-0.035330676214280876	-0.1412213740458016	-0.051828043390920064	-0.02675840978593269	0.00043576626214036907	-0.025496462062587044
2020-12-07	central	14	-0.09054884089558146	-0.07766990291262132	-0.0024916229916659427	-0.18862690707350904	-0.08788962698007163	-0.036314984709480136	-0.011228443001175759	-0.03374785490120591
2020-12-08	central	8	-0.17079453140479495	-0.14239482200647258	-0.01795686914683392	-0.1574202496532593	-0.08788962698007174	-0.05045871559633053	-0.04538535467195148	-0.04634946688553321
2020-12-09	central	13	-0.18981126285100502	-0.1478696741854636	-0.10572892408011181	-0.14607948442534913	-0.08982983775227549	-0.0668960244648319	-0.08504008452671574	-0.05523102049030282
2020-12-10	central	14	-0.26705123854767565	-0.2082343626286619	-0.1221911588506086	-0.08381404818459448	-0.12989123640455058	-0.07836391437308876	-0.10321691011873135	-0.058409308451034536
2020-12-11	central	24	-0.277074674263298	-0.18382913806254764	-0.16891111966140826	-0.13942464857796666	-0.17620137299771177	-0.09747706422018354	-0.11402749506032062	-0.07398570808572424
2020-12-12	central	10	-0.29045456813532256	-0.20945395273023637	-0.21327649998918152	-0.10408662242403077	-0.23561961137562737	-0.11659021406727832	-0.12462915097211669	-0.09013939467551868
2020-12-13	central	11	-0.372414113709265	-0.2938496583143507	-0.1872114822504889	-0.06280507647250244	-0.28066179115214007	-0.12232415902140681	-0.12346511780612579	-0.09652177324751998
2020-12-14	central	17	-0.34967288350747006	-0.2743221690590112	-0.17686412330101198	-0.03879015721120982	-0.2218584739360363	-0.1280581039755354	-0.1222473600324735	-0.10221317511340333
2020-12-15	central	20	-0.3891309332721853	-0.303370786516854	-0.14089688773988274	-0.0393258426966292	-0.24068598462448254	-0.1357033639143731	-0.1204863867813587	-0.10692095112016109
2020-12-16	central	12	-0.42943986105080334	-0.3829787234042553	-0.17303709282620972	-0.001519756838905817	-0.28107502799552075	-0.13379204892966368	-0.1235009342112331	-0.10569186489127969
2020-12-17	central	22	-0.3426423200859291	-0.34736842105263166	-0.17503493246390311	0.021804511278195493	-0.22880886426592795	-0.13493883792048933	-0.12501716202744728	-0.10600086157494149
2020-12-18	central	17	-0.34009531956495165	-0.38123752495009977	-0.20512956388108738	0.1035072711719418	-0.19949574535140246	-0.13111620795107037	-0.11884480154726851	-0.10809257451412502
2020-12-19	central	20	-0.28876939997555906	-0.3346640053226879	-0.16061681945842832	0.10992301112061575	-0.18058619602899462	-0.1276758409785933	-0.12026551894986282	-0.11129786377748274
2020-12-20	central	19	-0.23228617289612474	-0.31086142322097376	-0.13373769513771505	0.1845906902086678	-0.18391484328799534	-0.1299694189602446	-0.14923502128091393	-0.125075564421403
2020-12-21	central	21	-0.24528301886792458	-0.406009783368274	-0.16513608281850056	0.4218328840970351	-0.27838464084740144	-0.21636085626911328	-0.2299293819879299	-0.16717933265719553
2020-12-22	central	19	-0.2325380856567979	-0.43661971830985924	-0.2371930699239686	0.6297786720321934	-0.36249073387694586	-0.298165137614679	-0.2964165686690027	-0.21447220897706998
2020-12-23	central	26	-0.167588217553031	-0.3842364532019704	-0.2388508653385064	0.8050668543279382	-0.3621985999481462	-0.35512232415902145	-0.3319046567296039	-0.27442961679476596
2020-12-24	central	21	-0.2216421452301851	-0.4142980189491817	-0.2344103725046306	0.7857142857142858	-0.44512443900448795	-0.38226299694189614	-0.35762680499758226	-0.32343912839136313
2020-12-25	central	25	-0.27173201642172895	-0.48493683187560743	-0.1733532856884853	0.8742190753852561	-0.5672855608408778	-0.4155198776758411	-0.38396380155323795	-0.3526893220598224
2020-12-26	central	21	-0.2886297376093294	-0.5343915343915344	-0.18078381795195952	1.0	-0.6090225563909775	-0.44762996941896027	-0.4077936497513742	-0.38468440134946924
2020-12-27	central	17	-0.3320964749536177	-0.5622895622895623	-0.2276749798873693	0.9696969696969697	-0.6278575225943648	-0.45565749235474007	-0.400391592695841	-0.407639329258327
2020-12-28	central	41	-0.39337202771016666	-0.5259938837920489	-0.2546886417147033	0.84305373525557	-0.6668276195074843	-0.4258409785932722	-0.3343759886820158	-0.40777031484965554
2020-12-29	central	29	-0.43902684226399913	-0.5238095238095237	-0.08975979772439946	0.5833919774806473	-0.6577651024112003	-0.4262232415902142	-0.3297317948197538	-0.4142650901802578
2020-12-30	central	17	-0.5874713521772346	-0.5187165775401069	-0.14817093369930434	0.13445378151260523	-0.7129186602870814	-0.3990825688073395	-0.31694533819640514	-0.3777979136246582
2020-12-31	central	13	-0.6292829058228795	-0.48012232415902145	-0.2254607453113583	0.032110091743119185	-0.637856108160309	-0.3971712538226301	-0.2945720238059706	-0.3434234507183551
2021-01-01	central	21	-0.5718889059383152	-0.43609022556390975	-0.35325038259365227	-0.19038668098818468	-0.5251286110011872	-0.3857033639143731	-0.2898263501292374	-0.3234013694397214
2021-01-02	central	18	-0.5725837504813246	-0.4863731656184487	-0.41893471364167645	-0.19137466307277617	-0.4538232373386296	-0.3803516819571866	-0.2892473182466675	-0.3009081897186463
2021-01-03	central	10	-0.5115067303517151	-0.46808510638297873	-0.41536433816607043	-0.17078267477203646	-0.4456886898096305	-0.3994648318042814	-0.29755075483073756	-0.28334950286932825
2021-01-04	central	28	-0.5220063929186132	-0.461847389558233	-0.40889220599211007	-0.20998278829604133	-0.41407736207989854	-0.3727064220183487	-0.31095802914261494	-0.25930721826684433
2021-01-05	central	21	-0.5143814455419695	-0.43852167732764746	-0.4633658508972206	-0.23240938166311298	-0.38727415553809896	-0.31498470948012236	-0.274168611696444	-0.22233887100314786
2021-01-06	central	20	-0.5112223683652255	-0.46638946638946643	-0.44363696576085954	-0.20478170478170477	-0.36316883685304746	-0.31307339449541294	-0.2592152625640963	-0.2152345068226913
2021-01-07	central	17	-0.49981778425655976	-0.5014880952380952	-0.452433628318584	-0.21077806122448983	-0.3303571428571429	-0.31269113149847105	-0.2541233636379916	-0.21184701299866515
2021-01-08	central	22	-0.5463754509067549	-0.5560936238902341	-0.4291713985729285	-0.1516776202006226	-0.3730087931693641	-0.31804281345565755	-0.25618280693166806	-0.21257223559489014
2021-01-09	central	13	-0.5801749271137027	-0.5584415584415584	-0.4290311458453052	-0.173469387755102	-0.417634996582365	-0.3188073394495413	-0.25145504145748887	-0.2116124563649313
2021-01-10	central	16	-0.5790816326530612	-0.5833333333333333	-0.4441371681415929	-0.1796875	-0.3667763157894738	-0.3191896024464833	-0.24851212683782908	-0.20858656165234413
2021-01-11	central	24	-0.5477386934673367	-0.5979899497487438	-0.4396762573931605	-0.1923905240488154	-0.3652472890769637	-0.31842507645259943	-0.24127124360527907	-0.20598563161930328
2021-01-12	central	21	-0.5711177872164094	-0.6023688663282571	-0.4097300211131576	-0.16787527193618557	-0.3107133315522309	-0.3168960244648319	-0.2346153616561507	-0.20405643589580647
2021-01-13	central	12	-0.5501874219075386	-0.5748299319727891	-0.38233700559869965	-0.16362973760932942	-0.2991407089151451	-0.3146024464831805	-0.22989953498367355	-0.19950877158024294
2021-01-14	central	17	-0.5572998430141287	-0.5811965811965811	-0.37916950306330843	-0.15934065934065933	-0.3522267206477733	-0.3115443425076453	-0.22705810017848505	-0.1978678163032369
2021-01-15	central	15	-0.5397307859313938	-0.5508274231678487	-0.38994539634720393	-0.13373860182370823	-0.2534527808883912	-0.31039755351681964	-0.2180681824965227	-0.19670346238603775
2021-01-16	central	13	-0.5226108064371122	-0.5154185022026432	-0.40353202604186966	-0.16456891126494644	-0.22791560398794353	-0.3111620795107034	-0.21264199712274878	-0.21507187568892072
2021-01-17	central	5	-0.5799395991580488	-0.49925261584454406	-0.38568990832969563	-0.1567905188981421	-0.25654944536228474	-0.3115443425076453	-0.20750831239068523	-0.22056247650166672
2021-01-18	central	21	-0.5872506305893144	-0.47565543071161054	-0.40578701402008555	-0.1404494382022472	-0.2690715552927263	-0.31269113149847105	-0.2031745273726876	-0.2221404543917379
2021-01-19	central	10	-0.6067128445911394	-0.48367501898253606	-0.39040861168786667	-0.12870159453302965	-0.2878551732406186	-0.3119266055045872	-0.20066737901516807	-0.22249702152528839
2021-01-20	central	6	-0.5984812529663028	-0.4496124031007752	-0.40728544968100433	-0.08056478405315615	-0.27294981640146887	-0.31001529051987775	-0.19352797559708923	-0.22325270797063002
2021-01-21	central	9	-0.578584680625497	-0.42279942279942284	-0.38627743937478454	-0.005102040816326481	-0.2139439507860561	-0.30695718654434256	-0.18679449143689442	-0.22155576514818953
2021-01-22	central	11	-0.5591836734693878	-0.3851851851851852	-0.36283185840707965	-0.04999999999999993	-0.20000000000000007	-0.30428134556574926	-0.18121310164098803	-0.21973833832970546
2021-01-23	central	4	-0.5755102040816327	-0.3555555555555556	-0.3345132743362832	-0.08571428571428574	-0.256140350877193	-0.3008409785932723	-0.17053384351812606	-0.1981390895352576
2021-01-24	central	8	-0.574904197486855	-0.3668122270742359	-0.36004946477566946	-0.12975670617592017	-0.24155366582394855	-0.2985474006116208	-0.16757302069591262	-0.19123396557702577
2021-01-25	central	7	-0.5745647925094314	-0.3838158871566445	-0.31884029406547487	-0.06936048361438107	-0.21228460907279334	-0.2924311926605505	-0.16041570907528002	-0.18428825718377229
2021-01-26	central	5	-0.538640100589999	-0.3838862559241707	-0.3507528415048442	-0.07075152335815849	-0.22923422299825402	-0.28402140672782883	-0.1523868649303669	-0.17793264989535573
2021-01-27	central	5	-0.5717031207101675	-0.4319880418535127	-0.3356879241239732	-0.07751441383728375	-0.26362992683502484	-0.27752293577981657	-0.14796950830045164	-0.1729819914376315
2021-01-28	central	7	-0.6003401360544218	-0.43672839506172834	-0.3510324483775812	-0.07738095238095244	-0.3128654970760234	-0.27064220183486254	-0.14083607428322398	-0.16344419378413866
2021-01-29	central	6	-0.6166039231226471	-0.49029126213592233	-0.3736575307156972	-0.0403952843273232	-0.3791517629024016	-0.2664373088685016	-0.13842443633932455	-0.1593123317746057
2021-01-30	central	3	-0.5740905057675244	-0.5249597423510467	-0.39976914197768376	0.017080745341614856	-0.34401220442410374	-0.26452599388379217	-0.13825729311548995	-0.15732664166541754
2021-01-31	central	7	-0.5683453237410072	-0.5283772981614707	-0.335328197618896	0.04059609455292912	-0.3563044301400984	-0.2603211009174312	-0.13403095731281456	-0.15412666695111
2021-02-01	central	5	-0.5751770095793419	-0.5238095238095237	-0.3642766841249775	-0.01603498542274051	-0.38417472252058726	-0.25993883792048944	-0.13462789739793812	-0.15452895203488592
2021-02-02	central	3	-0.5448798988621997	-0.48377581120943947	-0.3797478267679536	0.00268647281921619	-0.38518863530507685	-0.2629969418960245	-0.13521886808221062	-0.1634858835807611
2021-02-03	central	2	-0.4994579818070415	-0.4457274826789839	-0.35988881849210075	0.04668426261959757	-0.36550382885620514	-0.2641437308868503	-0.1376006590218538	-0.16692460487805383
2021-02-04	central	4	-0.49417238678767217	-0.4732881866064711	-0.35995525280169405	-0.005965817478232882	-0.3513128192942855	-0.2694954128440368	-0.14603542242465117	-0.18236431423975097
2021-02-05	central	4	-0.4763352149370387	-0.3900709219858156	-0.34249670495198636	-0.04939209726443772	-0.3415453527435611	-0.2717889908256881	-0.15206451728440007	-0.1891772482297993
2021-02-06	central	2	-0.48650427913100724	-0.3691756272401433	-0.3011704253497003	-0.05299539170506917	-0.3208828522920204	-0.2714067278287463	-0.1611857617850896	-0.19546145753032373
2021-02-07	central	1	-0.45578231292517	-0.3754538852578069	-0.2920353982300885	-0.040616246498599407	-0.325765393876849	-0.2668195718654435	-0.1584935620011818	-0.19792287710020462
2021-02-08	central	4	-0.42262098461252384	-0.3318147304479878	-0.27429596629507935	-0.018874064432151005	-0.29504855532909724	-0.2629969418960245	-0.1611021901731724	-0.2007419895023428
2021-02-09	central	1	-0.39873707330465813	-0.30493273542600896	-0.22854081511171076	-0.012652146060217806	-0.27779088978050503	-0.257645259938838	-0.15115119895416074	-0.1949482204900972
2021-02-10	central	5	-0.40564090804861264	-0.31835205992509363	-0.24828477677239724	-0.0609951845906902	-0.29745712596096985	-0.25152905198776765	-0.13904525402785306	-0.19501580961461773
2021-02-11	central	5	-0.37364807674221767	-0.2857142857142858	-0.22189143999021255	-0.03719552337063847	-0.3087557603686636	-0.23814984709480136	-0.12629461380961182	-0.18703413063195384
2021-02-12	central	2	-0.3848671544089334	-0.3160377358490566	-0.25613624979128413	-0.00690700808625333	-0.3222442899702085	-0.23776758409785947	-0.11735245133445948	-0.19025690127710138
2021-02-13	central	2	-0.3819518328658478	-0.3048973143759873	-0.23751205804638675	0.04350033852403512	-0.3265153404839113	-0.24044342507645278	-0.10484655655111874	-0.19475963342912328
2021-02-14	central	3	-0.4066605264433564	-0.2874109263657958	-0.28110482836903283	0.05361384458771634	-0.3249156144518065	-0.2423547400611621	-0.08871126605022617	-0.20140567928375686
2021-02-15	central	4	-0.4727490996398559	-0.3411764705882353	-0.29536699635606456	0.06638655462184895	-0.368421052631579	-0.24655963302752304	-0.07301771121232548	-0.2096101533315683
2021-02-16	central	2	-0.4777057742528291	-0.3996840442338072	-0.2828083714297698	0.08920108327691278	-0.3714143177849838	-0.2530581039755352	-0.06520973489890824	-0.21869439064335772
2021-02-17	central	4	-0.4902841519382872	-0.43381180223285487	-0.23783715120464066	0.11500341763499655	-0.3653991437924956	-0.2553516819571866	-0.06121620572943076	-0.22256837617126302
2021-02-18	central	4	-0.4699044174631878	-0.4008438818565401	-0.2418505656995632	0.09855334538878835	-0.3524317121918721	-0.2561162079510704	-0.054536446176897124	-0.22375710025904516
2021-02-19	central	1	-0.43558673469387754	-0.4184027777777778	-0.23672566371681425	0.0965401785714286	-0.32565789473684215	-0.2477064220183487	-0.04605989696814139	-0.21516014147089468
2021-02-20	central	1	-0.4146669656873738	-0.4413919413919414	-0.24730137119517648	0.09497645211930927	-0.3319838056680162	-0.2396788990825689	-0.04123065167949069	-0.20990663549821953
2020-08-01	north	0	0.0	0.0	0.0	0.0	0.0	0.0	0.0	0.0
2020-08-02	north	0	0.0	0.0	0.0	0.0	0.0	0.0	0.0	0.0
2020-08-03	north	0	0.0	0.0	0.0	0.0	0.0	0.0	0.0	0.0
2020-08-04	north	0	0.0	0.0	0.0	0.0	0.0	0.0	0.0	0.0
2020-08-05	north	0	0.0	0.0	0.0	0.0	0.0	0.0	0.0	0.0
2020-08-06	north	1	0.0	0.0	0.0	0.0	0.0	0.0	0.0	0.0
2020-08-07	north	0	0.0	0.0	0.0	0.0	0.0	0.0	0.0	0.0
2020-08-08	north	0	0.0	0.0	0.0	0.0	0.0	0.0	0.0	0.0
2020-08-09	north	0	0.0	0.0	0.0	0.0	0.0	0.0	0.0	0.0
2020-08-10	north	0	0.0	0.0	0.0	0.0	0.0	0.0	0.0	0.0
2020-08-11	north	0	0.0	0.0	0.0	0.0	0.0	0.0	0.0	0.0
2020-08-12	north	1	0.0	0.0	0.0	0.0	0.0	0.0	0.0	0.0
2020-08-13	north	1	0.0	0.0	0.0	0.0	0.0	0.0	0.0	0.0
2020-08-14	north	0	0.0	0.0	0.0	0.0	0.0	0.0	0.0	0.0
2020-08-15	north	0	0.0	0.0	0.0	0.0	0.0	0.0	0.0	0.0
2020-08-16	north	1	0.0	0.0	0.0	0.0	0.0	0.0	0.0	0.0
2020-08-17	north	1	0.0	0.0	0.0	0.0	0.0	0.0	0.0	0.0
2020-08-18	north	0	0.0	0.0	0.0	0.0	0.0	0.0	0.0	0.0
2020-08-19	north	1	0.0	0.0	0.0	0.0	0.0	0.0	0.0	0.0
2020-08-20	north	0	0.0	0.0	0.0	0.0	0.0	0.0	0.0	0.0
2020-08-21	north	2	0.0	0.0	0.0	0.0	0.0	0.0	0.0	0.0
2020-08-22	north	1	0.0	0.0	0.0	0.0	0.0	0.0	0.0	0.0
2020-08-23	north	1	0.0	0.0	0.0	0.0	0.0	0.0	0.0	0.0
2020-08-24	north	0	0.0	0.0	0.0	0.0	0.0	0.0	0.0	0.0
2020-08-25	north	0	0.0	0.0	0.0	0.0	0.0	0.0	0.0	0.0
2020-08-26	north	1	0.0	0.0	0.0	0.0	0.0	0.0	0.0	0.0
2020-08-27	north	0	0.0	0.0	0.0	0.0	0.0	0.0	0.0	0.0
2020-08-28	north	1	0.0	0.0	0.0	0.0	0.0	0.0	0.0	0.0
2020-08-29	north	0	0.0	0.0	0.0	0.0	0.0	0.0	0.0	0.0
2020-08-30	north	0	0.0	0.0	0.0	0.0	0.0	0.0	0.0	0.0
2020-08-31	north	0	0.0	0.0	0.0	0.0	0.0	0.0	0.0	0.0
2020-09-01	north	0	0.0	0.0	0.0	0.0	0.0	0.0	0.0	0.0
2020-09-02	north	0	0.0	0.0	0.0	0.0	0.0	0.0	0.0	0.0
2020-09-03	north	0	0.0	0.0	0.0	0.0	0.0	0.0	0.0	0.0
2020-09-04	north	0	0.0	0.0	0.0	0.0	0.0	0.0	0.0	0.0
2020-09-05	north	2	0.0	0.0	0.0	0.0	0.0	0.0	0.0	0.0
2020-09-06	north	1	0.0	0.0	0.0	0.0	0.0	0.0	0.0	0.0
2020-09-07	north	0	0.0	0.0	0.0	0.0	0.0	0.0	0.0	0.0
2020-09-08	north	1	0.0	0.0	0.0	0.0	0.0	0.0	0.0	0.0
2020-09-09	north	1	0.0	0.0	0.0	0.0	0.0	0.0	0.0	0.0
2020-09-10	north	2	0.0	0.0	0.0	0.0	0.0	0.0	0.0	0.0
2020-09-11	north	1	0.0	0.0	0.0	0.0	0.0	0.0	0.0	0.0
2020-09-12	north	1	0.0	0.0	0.0	0.0	0.0	0.0	0.0	0.0
2020-09-13	north	0	0.0	0.0	0.0	0.0	0.0	0.0	0.0	0.0
2020-09-14	north	2	0.0	0.0	0.0	0.0	0.0	0.0	0.0	0.0
2020-09-15	north	1	0.0	0.0	0.0	0.0	0.0	0.0	0.0	0.0
2020-09-16	north	3	0.0	0.0	0.0	0.0	0.0	0.0	0.0	0.0
2020-09-17	north	3	0.0	0.0	0.0	0.0	0.0	0.0	0.0	0.0
2020-09-18	north	1	0.0	0.0	0.0	0.0	0.0	0.0	0.0	0.0
2020-09-19	north	4	0.0	0.0	0.0	0.0	0.0	0.0	0.0	0.0
2020-09-20	north	1	0.0	0.0	0.0	0.0	0.0	0.0	0.0	0.0
2020-09-21	north	4	0.0	0.0	0.0	0.0	0.0	0.0	0.0	0.0
2020-09-22	north	0	0.0	0.0	0.0	0.0	0.0	0.0	0.0	0.0
2020-09-23	north	3	0.0	0.0	0.0	0.0	0.0	0.0	0.0	0.0
2020-09-24	north	3	0.0	0.0	0.0	0.0	0.0	0.0	0.0	0.0
2020-09-25	north	2	0.0	0.0	0.0	0.0	0.0	0.0	0.0	0.0
2020-09-26	north	1	0.0	0.0	0.0	0.0	0.0	0.0	0.0	0.0
2020-09-27	north	1	0.0	0.0	0.0	0.0	0.0	0.0	0.0	0.0
2020-09-28	north	0	0.0	0.0	0.0	0.0	0.0	0.0	0.0	0.0
2020-09-29	north	2	0.0	0.0	0.0	0.0	0.0	0.0	0.0	0.0
2020-09-30	north	0	0.0	0.0	0.0	0.0	0.0	0.0	0.0	0.0
2020-10-01	north	2	0.0	0.0	0.0	0.0	0.0	0.0	0.0	0.0
2020-10-02	north	3	0.0	0.0	0.0	0.0	0.0	0.0	0.0	0.0
2020-10-03	north	0	0.0	0.0	0.0	0.0	0.0	0.0	0.0	0.0
2020-10-04	north	1	0.0	0.0	0.0	0.0	0.0	0.0	0.0	0.0
2020-10-05	north	2	0.0	0.0	0.0	0.0	0.0	0.0	0.0	0.0
2020-10-06	north	0	0.0	0.0	0.0	0.0	0.0	0.0	0.0	0.0
2020-10-07	north	1	0.0	0.0	0.0	0.0	0.0	0.0	0.0	0.0
2020-10-08	north	0	0.0	0.0	0.0	0.0	0.0	0.0	0.0	0.0
2020-10-09	north	2	0.0	0.0	0.0	0.0	0.0	0.0	0.0	0.0
2020-10-10	north	3	0.0	0.0	0.0	0.0	0.0	0.0	0.0	0.0
2020-10-11	north	2	0.0	0.0	0.0	0.0	0.0	0.0	0.0	0.0
2020-10-12	north	1	0.0	0.0	0.0	0.0	0.0	0.0	0.0	0.0
2020-10-13	north	1	0.0	0.0	0.0	0.0	0.0	0.0	0.0	0.0
2020-10-14	north	2	0.0	0.0	0.0	0.0	0.0	0.0	0.0	0.0
2020-10-15	north	5	0.0	0.0	0.0	0.0	0.0	0.0	0.0	0.0
2020-10-16	north	1	0.0	0.0	0.0	0.0	0.0	0.0	0.0	0.0
2020-10-17	north	1	0.0	0.0	0.0	0.0	0.0	0.0	0.0	0.0
2020-10-18	north	3	0.0	0.0	0.0	0.0	0.0	0.0	0.0	0.0
2020-10-19	north	1	0.0	0.0	0.0	0.0	0.0	0.0	0.0	0.0
2020-10-20	north	1	0.0	0.0	0.0	0.0	0.0	0.0	0.0	0.0
2020-10-21	north	1	0.0	0.0	0.0	0.0	0.0	0.0	0.0	0.0
2020-10-22	north	0	0.0	0.0	0.0	0.0	0.0	0.0	0.0	0.0
2020-10-23	north	4	0.0	0.0	0.0	0.0	0.0	0.0	0.0	0.0
2020-10-24	north	2	0.0	0.0	0.0	0.0	0.0	0.0	0.0	0.0
2020-10-25	north	3	0.0	0.0	0.0	0.0	0.0	0.0	0.0	0.0
2020-10-26	north	3	0.0	0.0	0.0	0.0	0.0	0.0	0.0	0.0
2020-10-27	north	4	0.0	0.0	0.0	0.0	0.0	0.0	0.0	0.0
2020-10-28	north	5	0.0	0.0	0.0	0.0	0.0	0.0	0.0	0.0
2020-10-29	north	4	0.0	0.0	0.0	0.0	0.0	0.0	0.0	0.0
2020-10-30	north	5	0.0	0.0	0.0	0.0	0.0	0.0	0.0	0.0
2020-10-31	north	4	0.0	0.0	0.0	0.0	0.0	0.0	0.0	0.0
2020-11-01	north	0	0.0	0.0	0.0	0.0	0.0	0.0	0.0	0.0
2020-11-02	north	3	0.0	0.0	0.0	0.0	0.0	0.0	0.0	0.0
2020-11-03	north	7	0.0	0.0	0.0	0.0	0.0	0.0	0.0	0.0
2020-11-04	north	6	0.0	0.0	0.0	0.0	0.0	0.0	0.0	0.0
2020-11-05	north	5	0.0	0.0	0.0	0.0	0.0	0.0	0.0	0.0
2020-11-06	north	2	0.0	0.0	0.0	0.0	0.0	0.0	0.0	0.0
2020-11-07	north	4	0.0	0.0	0.0	0.0	0.0	0.0	0.0	0.0
2020-11-08	north	4	0.0	0.0	0.0	0.0	0.0	0.0	0.0	0.0
2020-11-09	north	6	0.0	0.0	0.0	0.0	0.0	0.0	0.0	0.0
2020-11-10	north	2	0.0	0.0	0.0	0.0	0.0	0.0	0.0	0.0
2020-11-11	north	3	0.0	0.0	0.0	0.0	0.0	0.0	0.0	0.0
2020-11-12	north	0	0.0	0.0	0.0	0.0	0.0	0.0	0.0	0.0
2020-11-13	north	3	0.0	0.0	0.0	0.0	0.0	0.0	0.0	0.0
2020-11-14	north	2	0.0	0.0	0.0	0.0	0.0	0.0	0.0	0.0
2020-11-15	north	0	0.0	0.0	0.0	0.0	0.0	0.0	0.0	0.0
2020-11-16	north	4	0.0	0.0	0.0	0.0	0.0	0.0	0.0	0.0
2020-11-17	north	3	0.0	0.0	0.0	0.0	0.0	0.0	0.0	0.0
2020-11-18	north	3	0.0	0.0	0.0	0.0	0.0	0.0	0.0	0.0
2020-11-19	north	1	0.0	0.0	0.0	0.0	0.0	0.0	0.0	0.0
2020-11-20	north	3	0.0	0.0	0.0	0.0	0.0	0.0	0.0	0.0
2020-11-21	north	0	0.0	0.0	0.0	0.0	0.0	0.0	0.0	0.0
2020-11-22	north	4	0.0	0.0	0.0	0.0	0.0	0.0	0.0	0.0
2020-11-23	north	1	0.0	0.0	0.0	0.0	0.0	0.0	0.0	0.0
2020-11-24	north	4	0.0	0.0	0.0	0.0	0.0	0.0	0.0	0.0
2020-11-25	north	5	0.0	0.0	0.0	0.0	0.0	0.0	0.0	0.0
2020-11-26	north	3	0.0	0.0	0.0	0.0	0.0	0.0	0.0	0.0
2020-11-27	north	2	0.0	0.0	0.0	0.0	0.0	0.0	0.0	0.0
2020-11-28	north	3	0.0	0.0	0.0	0.0	0.0	0.0	0.0	0.0
2020-11-29	north	0	0.0	0.0	0.0	0.0	0.0	0.0	0.0	0.0
2020-11-30	north	1	0.0	0.0	0.0	0.0	0.0	0.0	0.0	0.0
2020-12-01	north	2	0.0	0.0	0.0	0.0	0.0	0.0	0.0	0.0
2020-12-02	north	2	-0.05909603105045702	0.024539877300613577	-0.02348542944785259	-0.07791411042944796	0.042204357943727455	-0.003109211037699122	0.0012525005490819918	0.00023505014625024856
2020-12-03	north	0	-0.04799908790331775	0.03436968666504736	0.005848463687150973	-0.06703910614525144	0.01338855711808895	-0.00660707345511069	0.01302363130182882	-0.002459064494022334
2020-12-04	north	2	0.0091209668224832	0.09521496235122662	-0.008729050279329464	-0.1447858472998138	0.04555962242342515	-0.01165954139137193	0.012364732908709986	-0.006155534465024259
2020-12-05	north	2	-0.018300798580301647	0.14437618147447995	-0.03566576086956508	-0.1831521739130435	0.017147676161919145	-0.012048192771084265	0.014715397446323664	-0.008968834206352638
2020-12-06	north	0	-0.01798685575925285	0.12810120363547028	-0.0712394067796609	-0.10367231638418073	-0.023962594973699458	-0.013214146910221491	0.0146797813169659	-0.011188911874832619
2020-12-07	north	1	-0.042650768172437514	0.16255495847581813	-0.0471383426966292	-0.10870786516853936	-0.02944595118171245	-0.013214146910221491	0.013866546363296539	-0.007984338435696015
2020-12-08	north	3	-0.08986549165120594	0.1345108695652173	-0.09561434659090906	-0.13020833333333337	-0.06749608150470232	-0.01826661484648273	-0.00918896137430747	-0.010753816411471329
2020-12-09	north	1	-0.14795918367346939	0.015657349896480266	-0.2078683035714285	-0.2047619047619047	-0.12592364532019706	-0.02409638554216864	-0.029371434677050612	-0.014005734577680062
2020-12-10	north	1	-0.17803121248499398	-0.03900255754475712	-0.23253676470588236	-0.1977450980392157	-0.08539553752535489	-0.02914885347842988	-0.03414993203255301	-0.013587474966027635
2020-12-11	north	1	-0.2198180477010081	-0.059586170770036806	-0.18260542168674698	-0.1281124497991969	-0.21946406314914835	-0.03925378935095203	-0.04091106058897198	-0.02217895948288351
2020-12-12	north	4	-0.22541743970315398	-0.10417843026538687	-0.20363230519480513	-0.0601731601731601	-0.21473354231974917	-0.04858142246404973	-0.04341012566557623	-0.03002362549174653
2020-12-13	north	3	-0.2170435741864314	-0.06786133960047003	-0.1713471283783783	-0.0596846846846848	-0.26071761416589	-0.05091333074232418	-0.04773154936098711	-0.036703389342801485
2020-12-14	north	2	-0.17951625094482238	-0.013955984970477786	-0.11410108024691346	0.04804526748971205	-0.3068326947637293	-0.06179556937427133	-0.050111894006398816	-0.05102729911311743
2020-12-15	north	4	-0.12304570951187499	0.08276125095347053	-0.23702485380116955	-0.03966861598440552	-0.2591248235531357	-0.07423241352506793	-0.04637813644539146	-0.06351340252092108
2020-12-16	north	6	-0.14795918367346939	0.11560235507246386	-0.2253417968749999	0.029253472222222188	-0.2651760057471264	-0.07462106490478038	-0.042953052005484826	-0.06293787602786183
2020-12-17	north	6	-0.15692803437164338	0.1655606407322654	-0.23092105263157892	0.01078947368421046	-0.27259528130671506	-0.07656432180334227	-0.04363569448484228	-0.0647765437303901
2020-12-18	north	7	-0.16534777176176596	0.11135758651286598	-0.22783801020408156	0.06505102040816313	-0.2801724137931034	-0.07734162456276705	-0.03410837988163551	-0.06994666994321452
2020-12-19	north	10	-0.25393440958472935	0.13789746917585965	-0.24704601990049746	0.05240464344941942	-0.34105335392005487	-0.0804508356004664	-0.03999097724722944	-0.07903443701084423
2020-12-20	north	7	-0.2936449191075394	0.10982203198918672	-0.2563957253886009	0.12487046632124343	-0.3734143291048776	-0.08861251457442665	-0.06633504092886866	-0.09598749862950351
2020-12-21	north	11	-0.38344785150241	-0.08783045663098099	-0.3312657035175879	0.300753768844221	-0.42124415179345	-0.17372716673144184	-0.1519562159049761	-0.13250579637160687
2020-12-22	north	8	-0.4590217039196631	-0.2508626639061422	-0.26827050264550256	0.5168430335097003	-0.5429666119321291	-0.2576758647493199	-0.21887892296824818	-0.1774040356361446
2020-12-23	north	14	-0.5104295861991206	-0.3982704780206582	-0.2647617403314917	0.5838858195211787	-0.5545818251095447	-0.31403031480761756	-0.258300042145753	-0.2350053156189833
2020-12-24	north	6	-0.5021783994496676	-0.4901074743527113	-0.2963483146067416	0.6262172284644194	-0.6441301820999612	-0.3439564710454722	-0.28822946284940887	-0.2808204919567846
2020-12-25	north	4	-0.5284302400205365	-0.5205086136177195	-0.3271422955974842	0.6805031446540881	-0.5834959878551291	-0.3797123979790128	-0.3145438464232502	-0.3120888167792729
2020-12-26	north	9	-0.5260170293282875	-0.6153181687302044	-0.3606167218543046	0.7142384105960264	-0.6186343914135648	-0.41507967353284103	-0.3343167342383787	-0.3443655289315818
2020-12-27	north	10	-0.5131195335276968	-0.662888198757764	-0.3849330357142856	0.6898809523809524	-0.6092364532019705	-0.42557326078507574	-0.3253177255539792	-0.3714802984665173
2020-12-28	north	8	-0.4653861544617848	-0.644075021312873	-0.46277573529411753	0.5008169934640523	-0.633029073698445	-0.3968130586863583	-0.2461964941856668	-0.3761748948413106
2020-12-29	north	4	-0.5880242206772819	-0.7207357859531773	-0.48385989010989006	0.34578754578754567	-0.6519514967790829	-0.39720171006607063	-0.24215406350355861	-0.38800361955342144
2020-12-30	north	4	-0.5067132116004296	-0.5700800915331807	-0.5536595394736842	0.2085526315789472	-0.7726860254083485	-0.3711620676253401	-0.21768578263476235	-0.35489504299441
2020-12-31	north	10	-0.49652133580705005	-0.42243083003952575	-0.49591619318181823	0.0121212121212122	-0.5746473354231975	-0.3684415079673532	-0.20096994592284345	-0.32511859256775966
2021-01-01	north	10	-0.5005277973258269	-0.28017241379310354	-0.5276131465517242	-0.13620689655172413	-0.5283888228299642	-0.3579479207151186	-0.20326718626642037	-0.3069313314418003
2021-01-02	north	13	-0.5024579174735588	-0.33751190098381467	-0.5238366788321167	-0.22798053527980544	-0.34847722124339287	-0.3532841041585698	-0.2062826852187125	-0.28752504332770557
2021-01-03	north	12	-0.500714935655791	-0.2600387704237054	-0.567874203821656	-0.30859872611464967	-0.3581155282231495	-0.3742712786630392	-0.21952001329668824	-0.2703724913244633
2021-01-04	north	13	-0.5160004830334501	-0.3125803961924364	-0.5831176035502958	-0.25887573964497046	-0.35258110589675573	-0.35095219588029525	-0.24520517858520852	-0.2502844171998223
2021-01-05	north	6	-0.4950869236583523	-0.3084886128364389	-0.5858134920634921	-0.263668430335097	-0.29921547162926476	-0.29226583754372315	-0.21792915951870717	-0.2127231599523065
2021-01-06	north	7	-0.47834235735110375	-0.3146628216503994	-0.5606664540816326	-0.2615646258503401	-0.2507916959887403	-0.29226583754372315	-0.21878988264485377	-0.2078674966917896
2021-01-07	north	9	-0.5562287414965986	-0.33820199275362317	-0.5786946614583333	-0.21718749999999998	-0.2801724137931034	-0.2895452778857365	-0.2146049874453142	-0.20232270618943304
2021-01-08	north	9	-0.5933441558441559	-0.42243083003952575	-0.6145241477272727	-0.20928030303030298	-0.3292515673981191	-0.29692965410027206	-0.21658761864623088	-0.2040770241979295
2021-01-09	north	7	-0.6189631131955888	-0.36862003780718355	-0.6110248447204969	-0.2220496894409938	-0.44559862925680016	-0.29692965410027206	-0.20773701050082205	-0.20152350939101593
2021-01-10	north	13	-0.6847941488734222	-0.43340035184719783	-0.5625903179190752	-0.19556840077071302	-0.4840542156667331	-0.29887291099883395	-0.20495301638935537	-0.19900249711035933
2021-01-11	north	5	-0.5925022182786157	-0.30942816635160686	-0.5320142663043478	-0.22853260869565228	-0.5148988005997002	-0.29770695685969684	-0.19900512278660576	-0.19573266378015808
2021-01-12	north	5	-0.62528047868362	-0.33473708172091976	-0.5764888743455496	-0.2859511343804537	-0.5025275320454956	-0.2973183054799845	-0.18626642051963915	-0.19178887739875228
2021-01-13	north	5	-0.6916423712342079	-0.36035196687370596	-0.5651041666666665	-0.2577777777777778	-0.5475369458128079	-0.29498639720170994	-0.1791847467990002	-0.18604436307510175
2021-01-14	north	4	-0.6691103625916386	-0.4184254959898692	-0.5566595873786407	-0.3244336569579288	-0.538751255440241	-0.2961523513408473	-0.171206733822857	-0.18592458693399105
2021-01-15	north	6	-0.6804846938775511	-0.43274456521739135	-0.5573381696428571	-0.27931547619047625	-0.49869150246305416	-0.2934317916828605	-0.15672284121735924	-0.1836170506934941
2021-01-16	north	5	-0.6563196707254331	-0.42035074899525027	-0.5175945378151261	-0.21645658263305323	-0.47978846711098233	-0.29576369996113494	-0.15441966485222258	-0.2022830694203136
2021-01-17	north	7	-0.6213151927437641	-0.4836714975845411	-0.536111111111111	-0.22066666666666668	-0.4241379310344827	-0.2961523513408473	-0.14628137929396945	-0.20726815011632937
2021-01-18	north	11	-0.6858835700178689	-0.5984772590663194	-0.5550835253456221	-0.2432411674347158	-0.38963928174161766	-0.29770695685969684	-0.14281474270314543	-0.2091416476675435
2021-01-19	north	14	-0.6947913493755711	-0.5484533852476747	-0.5326492537313433	-0.2660862354892206	-0.42700291645222166	-0.29770695685969684	-0.14481518196874088	-0.2106984226180234
2021-01-20	north	11	-0.6374294398610508	-0.5172294172062906	-0.5142121010638299	-0.23014184397163118	-0.4026962582538518	-0.29420909444228527	-0.131114844209114	-0.21004455391607357
2021-01-21	north	7	-0.6115047055091467	-0.529736427123226	-0.526797279792746	-0.14913644214162358	-0.4181704484545292	-0.29148853478429837	-0.11931403334856916	-0.2091197407993649
2021-01-22	north	6	-0.5880242206772819	-0.48136645962732916	-0.48385989010989006	-0.25064102564102564	-0.4304660856384994	-0.28915662650602403	-0.11447617577747027	-0.2071185741153162
2021-01-23	north	3	-0.5645124716553287	-0.5764492753623189	-0.5216145833333333	-0.3196296296296297	-0.3921455938697318	-0.28721336960746213	-0.10433151493206216	-0.18641555332964033
2021-01-24	north	8	-0.5505718771024894	-0.48136645962732916	-0.45518543956043955	-0.3118131868131868	-0.38300492610837444	-0.28565876408861257	-0.10259819663665015	-0.18006890882962867
2021-01-25	north	5	-0.5184117125110914	-0.42781190926276	-0.41856317934782594	-0.28903985507246377	-0.37406296851574206	-0.280217644772639	-0.0904352884609676	-0.17374199093704878
2021-01-26	north	5	-0.48591950746779156	-0.3712654845761477	-0.3585893854748602	-0.2691806331471136	-0.3726642265459449	-0.2708900116595413	-0.07251443937244373	-0.1667445499946526
2021-01-27	north	3	-0.46984126984126984	-0.39492753623188404	-0.36215277777777777	-0.2732407407407408	-0.4241379310344827	-0.2681694520015546	-0.06672681835180416	-0.1636855998784399
2021-01-28	north	5	-0.49988908606921023	-0.3488894139886579	-0.3192934782608695	-0.27391304347826095	-0.4366566716641679	-0.26078507578701904	-0.06415058499492465	-0.15270182901455687
2021-01-29	north	6	-0.5104295861991206	-0.338097525822724	-0.33684392265193364	-0.2003683241252302	-0.4591350733473042	-0.25806451612903225	-0.05324611338988383	-0.14948229694619886
2021-01-30	north	5	-0.5077097505668935	-0.23357487922705322	-0.36215277777777777	-0.14953703703703702	-0.45613026819923375	-0.2557326078507579	-0.056125083846304546	-0.14899266229368702
2021-01-31	north	2	-0.4785323965651834	-0.18662390116417205	-0.41538592896174853	-0.13306010928961753	-0.4965140380629357	-0.2530120481927711	-0.05140594670639842	-0.14591886940930054
2021-02-01	north	3	-0.5408691974199006	-0.2475782833971616	-0.4591968911917098	-0.19240069084628675	-0.5226013936037164	-0.25262339681305856	-0.0553830811513506	-0.1469340575689787
2021-02-02	north	6	-0.5466974967326832	-0.3561790533304776	-0.511545566502463	-0.16362889983579643	-0.5177509767283845	-0.2545666537116207	-0.05838077203896397	-0.1552254248688476
2021-02-03	north	6	-0.5802754599376696	-0.3561790533304776	-0.49869150246305416	-0.06765188834154345	-0.44683200271785284	-0.2541780023319081	-0.05955610430777081	-0.15952662777142046
2021-02-04	north	1	-0.564915327833261	-0.3627428307123035	-0.5419714095744681	-0.11170212765957444	-0.3873807776962582	-0.26000777302759426	-0.06860260116464734	-0.17782514246365677
2021-02-05	north	3	-0.545578231292517	-0.3670011148272019	-0.531650641025641	-0.12931623931623937	-0.37984084880636604	-0.2603964244073067	-0.08053400449950421	-0.18459802931142544
2021-02-06	north	3	-0.5202100257578759	-0.43604896580835795	-0.4933252427184466	-0.14878640776699026	-0.34306996986943417	-0.2603964244073067	-0.08560336691142845	-0.18986935117531945
2021-02-07	north	2	-0.49448296064837416	-0.44414395672976914	-0.4256877990430621	-0.10773524720893135	-0.31116977396469225	-0.2545666537116207	-0.08448145883665847	-0.19154493203974765
2021-02-08	north	4	-0.4463897234020512	-0.4102847053630546	-0.4039498730964467	-0.05338409475465311	-0.2692105723787852	-0.25029148853478433	-0.08619103304583187	-0.19287242468096655
2021-02-09	north	7	-0.44020506753426014	-0.38615837009031717	-0.3318991545893719	-0.058776167471819685	-0.22105613859736795	-0.2452390205985231	-0.08157280827243951	-0.18775963695155173
2021-02-10	north	1	-0.42917462551523067	-0.33829513814521306	-0.30588054187192115	-0.1910509031198686	-0.2624426702904705	-0.23630003886513795	-0.05659996557107483	-0.1842472781418697
2021-02-11	north	1	-0.39754689754689754	-0.2849143610013176	-0.24881628787878773	-0.14250841750841747	-0.2729014280738419	-0.21997668091721723	-0.022705282465585674	-0.17011915805573252
2021-02-12	north	1	-0.3694897959183674	-0.3102173913043479	-0.19109374999999995	-0.12324999999999997	-0.20818965517241372	-0.21725612125923044	-0.009651971055958719	-0.1639152520519238
2021-02-13	north	1	-0.3576236777433486	-0.29672205781925787	-0.19396269633507845	-0.09650959860383945	-0.26132875970391767	-0.2122036533229693	0.016430907677056794	-0.1580131058820352
2021-02-14	north	1	-0.32896267315216243	-0.3980626267177293	-0.26991580310880825	-0.04818652849740934	-0.23914597105592272	-0.21181500194325686	0.03235131749998521	-0.15398352787666936
2021-02-15	north	4	-0.3588603758335017	-0.4069091691777874	-0.2378558168316831	-0.021699669966996793	-0.27304540798907473	-0.20948309366498252	0.0611054059348346	-0.15068023246109608
2021-02-16	north	1	-0.2683039317421885	-0.32313927781871776	-0.24814618644067787	0.006403013182674222	-0.26797194623027465	-0.20792848814613285	0.08131162332381581	-0.1474474663717783
2021-02-17	north	4	-0.22979361236019824	-0.3846720707442889	-0.24814618644067787	0.03785310734463265	-0.20290278589518806	-0.21103769918383208	0.07586829155363506	-0.15247138575611663
2021-02-18	north	5	-0.23642243782758998	-0.4246851983844143	-0.2870560109289617	0.04945355191256828	-0.2290371207838704	-0.21531286436066832	0.07297744905409509	-0.15931998277473414
2021-02-19	north	1	-0.27241458381105244	-0.3881289692232536	-0.3256671348314607	0.06329588014981269	-0.32061216582719865	-0.21375825884181887	0.08730106907748292	-0.16646135296168252
2021-02-20	north	2	-0.3384153661464586	-0.38069053708439904	-0.30928308823529405	0.03147058823529414	-0.33945233265720076	-0.217644772638943	0.0854787104586765	-0.17878767381198224
